# Supplementary material for: Sex-specific association of visceral adiposity index with renal dysfunction in chinese type 2 diabetes: A cross-sectional study
Source: PLoS One. 2026 Feb 25;21(2):e0343375. doi: 10.1371/journal.pone.0343375 (PMC12935224; doi:10.1371/journal.pone.0343375)
Supplement: S1 Dataset — This file contains the raw data for all 1,335 participants included in the final analysis, used to generate the findings presented in the study. (XLSX) [file pone.0343375.s001.xlsx]

## Sheet: S1 Dataset
NUMBER	SEX	HEIGHT	WEIGHT	WAIST	HIP	BMI	WH	SMOKING	WINE	BP	BP1	HP	TIME	ARB	CVD	HBA1C	FPG	TC	TG	HDL	LDL	TGHDL	CR	CR2	GFR.EPI	GFR.MORD	UA	LAP	lgTG	CVAI	VAI	waist_m	height_m	ABSI	BRI	RFM	WWI	TG_mgdl	FLI	METS_VF	METS_IR	WHtR
0001	2	142	38.3116	60	70	19	0.85	1	1	110	70	0	0.9	1	2	9.8	6.1	4.37	0.65	1.63	2.16	0.398773	70	0.791766	99.7559	89.7163	186	1.3	-0.430783	19.876271256164	0.619380419598262	0.6	1.42	0.0707138816859665	2.02093940347294	28.6666666666667	9.69362255791106	57.5705	1.28714017181695	4.86185504401785	6.69740692158472	0.422535211267606
0002	2	143	41.0002	74	89	20.05	0.83	1	1	108	70	0	6	1	2	9.4	12.71	4.51	0.46	2.06	2.01	0.223301	85	0.96143	77.4564	69.1294	123	7.36	-0.776529	33.2071	0.416364126355346	0.74	1.43	0.083846984804695	3.69258335409404	37.3513513513514	11.5568238502738	40.7422	2.22842635435866	6.07610514994014	6.66778397765299	0.517482517482518
0003	2	144	47.4854	81	89	22.9	0.91	1	1	130	70	1	12	1	2	6.2	7.1	3.87	0.92	0.97	2.48	0.948454	75	0.84832	83.2071	80.9066	211	21.16	-0.0833816	91.6615472285834	1.80519838786903	0.81	1.44	0.0837041103013246	4.60644310261517	40.4444444444444	11.7545169242411	81.4844	10.6126953257104	6.41496858276825	8.87017455319701	0.5625
0004	2	145	48.9883	85	89	23.3	0.96	1	1	185	86	1	22	2	2	7	9.2	4.49	1.34	1.43	2.45	0.937063	109	1.23289	39.2999	48.6233	373	36.18	0.29266961396282	139.911743851162	1.85404223427635	0.85	1.45	0.0865295231865491	5.11933623459555	41.8823529411765	12.1443133085394	118.684	24.7867602886053	6.68658482210311	8.27017201423122	0.586206896551724
0005	2	145	58.029	93	95	27.6	0.98	1	1	150	90	0	5	2	2	12.5	14.4	5.48	1.44	1.19	3.85	1.21008	116	1.31207	46.1819	48.7463	254	50.4	0.364643113587909	123.130810196255	2.37967719315257	0.93	1.45	0.0845654360765848	6.39813145269852	44.8172043010753	12.2084465257414	127.541	41.950810020506	6.66226691226498	9.92579353423849	0.641379310344828
0006	2	146	50.9452	78	88	23.9	0.89	1	1	110	70	0	3	1	2	10.8	9.4	3.5	0.34	1.24	1.79	0.274194	65	0.735211	100.822	98.6252	178	6.8	-1.07881	37.8351278638521	0.49092746548159	0.78	1.46	0.077801190194608	4.02372466298544	38.5641025641026	10.9280530956986	30.1138	12.7294106946449	6.15405657095308	8.38103210290024	0.534246575342466
0007	2	146	56.9137	86	96	26.7	0.89	1	1	140	90	1	0.5	1	2	9	7.37	4.52	2.38	1.11	2.99	2.14414	92	1.04061	68.9488	65.3459	249	66.64	0.867100487683383	128.974315390291	3.97536626246064	0.86	1.46	0.079673613731854	5.18212050934096	42.046511627907	11.3996092423959	210.797	75.0602463317201	6.44078229057603	9.82562274520181	0.589041095890411
0008	2	146	57.9795	90	105	27.2	0.86	1	1	126	72	0	3	1	2	4.5	6.95	4.72	11.31	0.63	0.98	17.9524	84	0.950119	52.3272	68.3207	378	361.92	2.42568729012803	242.465526655491	34.4587633763431	0.9	1.46	0.0823544008993322	5.80524230492119	43.5555555555556	11.8196659240177	1001.73	86.7488553337349	6.8198420338776	12.1948777239834	0.616438356164384
0009	1	147	50.9972	84	88	23.6	0.95	1	1	110	70	0	10	1	2	8.6	10.1	5.67	4.24	1.13	2.99	3.75221	73	0.825698	103.709	106.51	235	80.56	1.44456326924387	122.916791923365	4.76950585942838	0.84	1.47	0.0842065646708371	4.79704003493691	29	11.7626709941803	375.537	39.6876642491164	6.76952019846241	9.19477710604671	0.571428571428571
0010	1	147	57.9121	93	104	26.8	0.89	1	1	150	80	1	24	2	1	8.7	9.4	4.32	0.99	1.09	2.72	0.908257	79	0.893564	92.0183	92.8353	237	27.72	-0.0100503	137.864092611223	1.1928188259203	0.93	1.47	0.0856513906221746	6.18790714897716	32.3870967741936	12.2207600448336	87.6843	28.2421869950046	7.16831957250326	9.73067934102483	0.63265306122449
0011	2	147	63.0983	97	103	29.2	0.94	1	1	140	80	1	19	2	2	6.7	7.7	4.96	1.31	1.02	3.24	1.28431	119	1.346	35.9882	43.8276	375	51.09	0.27002713721306	178.769078975591	2.54747634784705	0.97	1.47	0.0843706055038739	6.85337958040049	45.6907216494845	12.2113301682258	116.027	49.397766219451	6.97316192890437	10.5814483217848	0.659863945578231
0012	2	148	45.9984	80	85	21	0.94	1	1	120	70	1	6	1	2	10.3	3.64	5.38	1.75	1.24	3.41	1.41129	83	0.938808	77.1074	71.8152	337	38.5	0.559615787935423	101.501923728312	2.77786523876039	0.8	1.48	0.0863932077427282	4.15085621856753	39	11.795561634378	154.998	15.3898724236303	6.2394561893245	7.80992090477711	0.540540540540541
0013	2	148	47.0936	64	80	21.5	0.8	1	1	130	80	0	10	1	2	7.3	7.1	4.2	1.41	0.93	2.56	1.51613	153	1.73057	31.552	34.4065	279	8.46	0.343589704390077	70.4623266465495	2.3581587128143	0.64	1.48	0.0680388257428567	2.17909314494653	29.75	9.32607768245954	124.884	8.7361459037087	5.03853849369958	8.7028351077757	0.432432432432432
0014	2	148	54.1029	80	90	24.7	0.89	1	1	136	74	1	17	2	2	7	7.6	3.84	1.38	1.87	1.55	0.737968	100	1.13109	50.0248	53.7281	273	30.36	0.322083499169113	141.402839926964	1.33055852318204	0.8	1.48	0.0775344113080179	4.15085621856753	39	10.876265359264	122.227	41.0092604662895	6.44344730402512	8.04119979158859	0.540540540540541
0015	2	148	56.0742	90	96	25.6	0.94	1	1	135	90	1	1	1	2	7.4	7.67	5.14	1.92	0.89	3.42	2.1573	69	0.780455	94.8889	89.9361	264	61.44	0.65232518603969	141.637049396938	4.2882228860269	0.9	1.48	0.0851696785655884	5.61266730236338	43.1111111111111	12.0187917827345	170.054	70.2569450228079	6.64492621412831	10.0787060849362	0.608108108108108
0016	2	148	65.0549	92	99	29.7	0.93	1	1	132	62	1	20	1	1	6.8	7.6	3.56	1.82	1.18	1.63	1.54237	90	1.01798	56.5374	62.2941	257	61.88	0.598836501088704	181.361939283287	2.8720708088377	0.92	1.48	0.0788532026003866	5.92644211766805	43.8260869565217	11.4063813504082	161.197	48.6173461874694	6.83151494915241	10.3913973362598	0.621621621621622
0017	2	148	65.0549	90	93	29.7	0.97	1	1	160	100	1	3	2	1	9.3	7.85	3.32	1.16	1.2	1.56	0.966667	97	1.09716	69.7418	58.734	266	37.12	0.148420005118273	138.750179403503	1.76091011248972	0.9	1.48	0.0771390025438564	5.61266730236338	43.1111111111111	11.1584165384428	102.741	46.2481116262691	6.66685189750512	10.2369430519858	0.608108108108108
0018	2	149	61.0528	80	95	27.5	0.84	1	1	130	80	0	8	1	2	9.1	9.7	3.63	1.02	1.05	2	0.971429	72	0.814388	100.301	89.4116	214	22.44	0.0198026272961797	87.5193524612962	1.64682079123199	0.8	1.49	0.0719352444176979	4.07739140343944	38.75	10.2385244482748	90.3414	21.160360690645	6.10874184941885	10.0344373086374	0.536912751677852
0019	2	150	39.825	80	90	17.7	0.89	1	1	130	80	1	30	2	2	5.5	4.99	4.14	2.34	0.71	2.45	3.29577	82	0.927497	47.9727	68.3481	164	51.48	0.85015092936961	149.734400951736	7.06485632404862	0.8	1.5	0.0961749966584604	4.00540552021266	38.5	12.6768716944408	207.254	9.62362015472104	6.41179016785255	8.31128707970433	0.533333333333333
0020	2	150	42.75	66	73	19	0.9	1	1	90	60	0	13	1	2	6.2	5.8	4.12	0.64	1.2	2.36	0.533333	69	0.780455	108.931	94.9693	223	5.12	-0.446287	12.1836247994941	0.911219768073587	0.66	1.5	0.075682575947233	2.30253815230407	30.5454545454545	10.0942922903047	56.6848	8.24203194393104	5.0197483605255	7.21473894162394	0.44
0021	2	150	47.025	80	90	20.9	0.89	1	1	150	90	1	12	1	2	7.7	6.9	4.25	0.52	2.32	1.41	0.224138	97	1.09716	53.5152	59.2492	338	11.44	-0.653926	40.235683655911	0.44227022521632	0.8	1.5	0.0860888355226942	4.00540552021266	38.5	11.6660970469282	46.0564	5.34159649264511	6.16691273344667	6.57197755108526	0.533333333333333
0022	2	150	47.025	82	88	20.9	0.91	1	1	160	98	1	0.01	1	2	11.8	12.3	5.23	1.63	1.6	2.78	1.01875	84	0.950119	74.4206	69.9489	172	39.12	0.488580014818671	103.13694138919	2.06045830621393	0.82	1.5	0.0882410564107616	4.27607140950721	39.4146341463415	11.9577494731014	144.369	25.8326152692203	6.31439378483953	7.58104987479402	0.546666666666667
0023	2	150	49.95	76	85	22.2	0.89	2	1	135	90	1	17	1	2	9.8	11.2	2.81	2.02	0.46	1.54	4.3913	111	1.25551	50.3767	49.5922	188	36.36	0.703097511413113	123.737557053785	7.97417681997878	0.76	1.5	0.0785596089760045	3.48469530259223	36.5263157894737	10.7534011194429	178.911	10.0195510347786	6.07618730234972	11.3575734382501	0.506666666666667
0024	2	150	49.95	76	90	22.2	0.84	1	1	140	70	1	13	2	2	10.8	14	5.97	2.75	0.94	3.56	2.92553	89	1.00667	62.3171	62.5817	268	49.5	1.01160091167848	157.766852248336	5.31247823745163	0.76	1.5	0.0785596089760045	3.48469530259223	36.5263157894737	10.7534011194429	243.567	40.9874822045318	6.17196428983749	9.2466123979051	0.506666666666667
0025	2	150	49.95	88	92	22.2	0.96	1	1	110	70	0	20	1	2	11.2	6.9	5.18	1.05	1.5	3	0.7	78	0.882253	77.1804	76.6473	202	31.5	0.048790164169432	99.0358969273766	1.47183607589186	0.88	1.5	0.0909637577616895	5.12949991697354	41.9090909090909	12.4513065593549	92.9985	13.7760736219143	6.53992674019691	7.77103	0.586666666666667
0026	2	150	54	76	90	24	0.84	1	1	130	90	0	17	1	1	8.1	5.5	3.68	1.41	1.07	2.21	1.31776	75	0.84832	73.923	78.9672	231	25.38	0.343589704390077	121.914926646549	2.29356755650214	0.76	1.5	0.0745808167233638	3.48469530259223	36.5263157894737	10.3422900250845	124.884	18.7041240794227	6.09632236872309	8.97797256526802	0.506666666666667
0027	2	150	54.9	72	88	24.4	0.81	1	1	130	80	1	15	2	2	10.2	12.1	4.47	1.19	1.15	2.73	1.03478	116	1.31207	56.951	48.7463	281	16.66	0.173953307123438	78.9593834912279	1.69065768621606	0.72	1.5	0.0698811938744103	2.9913820617075	34.3333333333333	9.71731596214699	105.398	15.0311920852558	5.65037529855736	9.07586363165359	0.48
0028	2	150	54.9	93	98	24.4	0.95	1	1	160	80	1	4	1	2	12	8.6	4.1	0.83	1.27	2.14	0.653543	94	1.06323	67.4953	59.915	155	29.05	-0.18633	117.535335971106	1.37921313897225	0.93	1.5	0.0902632087544466	5.88841039408499	43.741935483871	12.5515331177732	73.5131	20.0281306132017	6.74651190966515	8.66432863877829	0.62
0029	2	150	56.925	82	97	25.3	0.84	1	1	160	80	1	20	2	2	8.6	8.47	4.15	1.11	0.92	2.57	1.20652	86	0.972741	75.4932	67.7587	317	26.64	0.104360015324243	116.111154209292	2.19978665740441	0.82	1.5	0.0776881075013504	4.27607140950721	39.4146341463415	10.8683178906631	98.3127	17.959831836091	6.36252915297348	9.77552050445668	0.546666666666667
0030	2	150	61.2	89	97	27.2	0.92	1	1	140	80	1	32	2	1	7.9	9.3	3.32	0.66	1.47	1.35	0.44898	66	0.746522	78.8583	89.9116	113	20.46	-0.415515	135.684905948084	0.852220016305162	0.89	1.5	0.0803461567602327	5.27780148317589	42.2921348314607	11.3766473345693	58.4562	19.3761551373449	6.74688764178422	9.0063671478495	0.593333333333333
0031	2	150	62.1	98	100	27.6	0.98	1	1	125	70	0	10	1	2	8.4	12.4	5.42	1.43	1.13	3.5	1.26549	95	1.07454	54.5761	60.4364	256	57.2	0.357674444271816	146.253335904247	2.62242598010962	0.98	1.5	0.0876141781431533	6.69099658383362	45.3877551020408	12.4359874645724	126.655	52.9637004267376	6.80234411516411	10.0203105027584	0.653333333333333
0032	2	150	63	93	91	28	1.02	1	1	120	80	0	5	1	2	8.8	6.1	4.93	1.52	1.44	2.82	1.05556	72	0.814388	90.2079	86.6511	224	53.2	0.418710334858185	130.897522913961	2.05825689127986	0.93	1.5	0.0823503213319274	5.88841039408499	43.741935483871	11.716898663286	134.626	42.3716754077522	6.62617469563054	9.35420467542706	0.62
0033	2	150	63.9	89	97	28.4	0.92	1	1	150	75	0	5	1	2	12.3	3.72	6.49	4.81	0.94	4.14	5.11702	87	0.984052	82.906	68.3879	216	149.11	1.57069708411767	181.452516064519	9.4686860296675	0.89	1.5	0.0780666392963802	5.27780148317589	42.2921348314607	11.1337016047719	426.022	90.2674183212049	6.55436783922287	10.7588520718844	0.593333333333333
0034	2	150	69.075	100	112	30.7	0.8	1	1	160	100	1	15	2	1	6.8	11.2	2.99	1.52	0.86	1.31	1.76744	107	1.21027	47.0425	52.8122	319	63.84	0.418710334858185	160.341322913961	3.50589412820669	1	1.5	0.0832777124041528	7.02432567157331	46	12.0320479280739	134.626	59.6097090488234	6.82522564049971	11.6740790803551	0.666666666666667
0035	2	150	69.975	100	100	31.1	1	1	1	130	90	1	1	2	2	10.3	10.2	3.8	0.82	1.13	2.06	0.725664	96	1.08585	71.0544	61.1543	300	34.44	-0.198451	127.50679067634	1.42801342342242	1	1.5	0.0825621089179448	7.02432567157331	46	11.9544210020139	72.6274	70.3650437889683	6.76685578979867	10.7479675998668	0.666666666666667
0036	2	150	82.35	90	103	36.6	0.8	1	1	160	100	1	7	1	2	6.6	7	5.67	7.13	0.89	2.69	8.01124	92	1.04061	56.2258	62.0107	239	228.16	1.9643112344262	250.591614680786	12.7939249491854	0.9	1.5	0.0666616649288901	5.42784111794197	42.6666666666667	9.9176940736093	631.504	96.7538708492018	6.72631179081026	13.5322810391474	0.6
0037	2	151	45.83	73	90	20.1	0.91	1	1	170	80	1	10	2	2	6.6	5.8	4.34	0.6	1.64	2.06	0.365854	79	0.893564	84.8438	76.5585	208	9	-0.510826	40.9201731990642	0.672094764683426	0.73	1.51	0.0803594609527353	3.05355151316564	34.6301369863014	10.7832055570925	53.142	3.53951681998582	5.7240687062487	6.92117010301962	0.483443708609272
0038	2	151	56.0905	83	95	24.6	0.88	1	1	148	70	1	10	1	2	8	7.7	3.9	3.06	0.94	1.94	3.25532	71	0.803077	71.2028	86.8202	166	76.5	1.11841491596429	147.51577705874	6.10330554358924	0.83	1.51	0.0798545280564874	4.3379664489965	39.6144578313253	11.0823941389532	271.024	55.5060019225246	6.34407772747902	9.77788897754039	0.549668874172185
0039	2	151	56.7745	70	84	24.9	0.83	1	1	118	70	0	8	1	1	7.8	6	2.83	1.05	0.94	1.34	1.11702	81	0.916186	87.8898	74.9293	205	12.6	0.048790164169432	83.1464969273766	1.75427970052769	0.7	1.51	0.0668051589476793	2.70113745402875	32.8571428571429	9.29012204038645	92.9985	8.22082828649318	5.51075165365194	9.49427303193551	0.463576158940397
0040	2	151	57.0025	83	97	25	0.86	1	1	110	80	0	6	1	2	6.6	5.4	5.57	1.88	1.21	3.63	1.55372	82	0.927497	65.3975	71.6644	295	47	0.631271776841858	135.240765847232	2.88675332179683	0.83	1.51	0.0790004587015127	4.3379664489965	39.6144578313253	10.9933774834437	166.512	29.2714661877028	6.37753307460968	9.02097819043879	0.549668874172185
0041	2	151	57.9145	83	93	25.4	0.89	1	1	170	90	1	2	1	2	7.7	7.9	4.21	1.61	1.24	2.18	1.29839	77	0.870942	77.7812	77.8775	285	40.25	0.476234178996372	126.998670956896	2.39079513974137	0.83	1.51	0.0781688652765167	4.3379664489965	39.6144578313253	10.9064719504969	142.598	26.635270767004	6.36110346018799	9.12549367100133	0.549668874172185
0042	2	151	59.9666	82	98	26.3	0.84	1	1	158	72	1	3	1	2	13.6	9.5	4.67	1.18	1.37	2.62	0.861314	84	0.950119	64.4316	68.3207	208	28.32	0.165514438477573	131.205654073868	1.53599036611443	0.82	1.51	0.0754550329475755	4.20189815394508	39.1707317073171	10.5890995412743	104.513	22.4919750336644	6.39561180554446	9.09121133531016	0.543046357615894
0043	1	151	59.9666	86	90	26.3	0.95	1	1	110	80	0	0.08	1	2	7.9	6.2	2.69	0.68	1.11	1.07	0.612613	98	1.10847	79.4192	75.2182	375	14.28	-0.385662	87.6592254221363	0.751837158231565	0.86	1.51	0.0791357662620914	4.75638951161369	28.8837209302326	11.105640982312	60.2276	18.6207215695815	6.71024604870213	9.34000810745049	0.56953642384106
0044	2	151	61.1067	83	85	26.8	0.99	1	1	120	70	0	6	1	2	11.7	13.2	5.27	3.34	1.18	3.01	2.83051	80	0.904875	85.4806	76.0868	131	83.5	1.20597080698861	148.954599285867	5.05388425179431	0.83	1.51	0.0754222972177555	4.3379664489965	39.6144578313253	10.6177806242979	295.824	54.1890563372114	6.2960448379994	9.93576029288852	0.549668874172185
0045	2	151	61.7907	99	82	27.1	1.21	1	1	150	80	0	10	1	2	8.8	8.3	2.26	1.08	0.73	1.03	1.47945	121	1.36862	37.1109	43.8751	227	44.28	0.0769610411361284	152.441170995572	3.13043787592675	0.99	1.51	0.0892963814505894	6.74788907205766	45.4949494949495	12.5942874650885	95.6556	49.5427542826366	6.89718282009127	10.9770965982771	0.655629139072848
0046	2	151	65.8949	90	96	28.9	0.93	1	1	160	80	1	21	1	2	11.3	7.3	5.55	1.58	1.1	3.45	1.43636	82	0.927497	74.4908	70.9135	107	50.56	0.457424847038875	160.788211918266	2.65990349432417	0.9	1.51	0.0777717982025359	5.33820415367251	42.4444444444444	11.0870662023823	139.941	57.0283435954986	6.68073973353287	10.3241599920842	0.596026490066225
0047	2	152	38.8147	72	82	16.8	0.87	1	1	120	72	0	0.08	1	2	10.8	4	4.92	1.32	1.41	3.17	0.93617	69	0.780455	97.2447	91.9199	127	18.48	0.27763173659828	51.3220378471476	1.85106535204492	0.72	1.52	0.0890303022920214	2.8785451147549	33.7777777777778	11.5567	116.912	6.03691318005251	5.55563070115124	6.46169743196044	0.473684210526316
0048	2	152	48.0563	85	87	20.8	0.98	1	1	120	70	0	0.08	1	2	9.6	13.5	5.44	1.1	1.3	3.62	0.846154	75	0.84832	100.164	83.2103	210	29.7	0.0953101798043249	75.1255	1.77840565057487	0.85	1.52	0.091156625915394	4.53700491095356	40.2352941176471	12.2615019146542	97.427	13.3448339734439	6.28513910210052	7.88072222550508	0.559210526315789
0049	2	152	49.9046	75	86	21.6	0.87	1	1	136	88	0	8	1	2	10.6	14.2	4.36	1.09	1.28	2.54	0.851562	77	0.870942	95.4251	81.3959	123	18.53	0.0861776962410524	62.0496252025443	1.54836361217814	0.75	1.52	0.07843386842639	3.23624410013122	35.4666666666667	10.6167306639458	96.5413	8.15329323120863	5.74923447555684	8.12767832657033	0.493421052631579
0050	2	152	51.984	75	85	22.5	0.88	1	1	120	70	0	11	1	2	6.6	5.2	3.63	0.83	1.36	2	0.610294	95	1.07454	58.0093	58.4118	197	14.11	-0.18633	96.8389359711063	1.08581311152726	0.75	1.52	0.0763281009701649	3.23624410013122	35.4666666666667	10.4022291452907	73.5131	5.93647854574189	5.98616574023543	7.90816606792807	0.493421052631579
0051	2	152	54.0634	90	93	23.4	0.97	1	1	140	80	1	5	1	2	6.5	8.7	4.41	2.65	0.72	2.57	3.68056	90	1.01798	59.008	64.9866	262	84.8	0.974559639998131	145.415291286326	7.69255919451037	0.9	1.52	0.0892298460849906	5.25035224197575	42.2222222222222	12.2402698607772	234.71	32.3786004629903	6.56951576980005	10.1943290454386	0.592105263157895
0052	2	152	54.5254	89	88	23.6	1.01	1	1	120	70	0	13	1	2	10.9	10.9	3.13	0.67	1.49	1.17	0.449664	76	0.859631	88.5998	81.3203	194	20.77	-0.400478	72.9416119520983	0.925053103373249	0.89	1.52	0.0877391745054259	5.10430646502499	41.8426966292135	12.0528684693656	59.3419	44.3784749688752	6.45093441245036	8.13116658431387	0.585526315789474
0053	2	152	54.9875	78	90	23.8	0.86	1	1	160	100	1	8	1	2	10.9	12.4	6.77	7.58	0.79	3.01	9.59494	88	0.995363	46.05	65.6837	677	151.6	2.02551319965428	184.897004818254	17.2189799141293	0.78	1.52	0.0764636169138058	3.60891989384345	37.025641025641	10.5187113177437	671.361	47.284866041912	6.13483177343208	10.4456872142577	0.513157894736842
0054	2	152	57.991	90	93	25.1	0.98	1	1	150	80	1	14	2	2	7.4	7.5	4.94	0.65	1.27	3.17	0.511811	78	0.882253	90.6325	77.3088	244	20.8	-0.430783	92.0268712561641	1.02880533094434	0.9	1.52	0.0851539701853069	5.25035224197575	42.2222222222222	11.818491869247	57.5705	21.2080775777396	6.55383620009099	8.7461675832901	0.592105263157895
0055	2	152	58.9152	92	92	25.5	1	1	1	140	70	1	18	1	2	9	6.3	3.07	0.61	1.09	1.5	0.559633	95	1.07454	62.9141	60.2636	171	20.74	-0.494296	98.9523782446444	1.13967739686836	0.92	1.52	0.0861335961492795	5.54752261456332	42.9565217391304	11.9859965728755	54.0277	19.6486179765621	6.63632598455689	9.14680741893907	0.605263157894737
0056	2	152	60.9946	84	104	26.4	0.81	1	1	130	80	0	20	1	2	9.9	8.17	4.53	1.7	1	2.69	1.7	64	0.7239	97.2827	100.207	236	44.2	0.53062825106217	123.629779262232	3.09878313486251	0.84	1.52	0.0768460485505811	4.39938992936965	39.8095238095238	10.755577518021	150.569	24.5461248209058	6.31501211336073	9.96022533823228	0.552631578947368
0057	2	152	60.9946	92	98	26.4	0.94	1	1	120	80	0	0.25	1	2	10.6	12.92	5.66	1.44	1.34	3.87	1.07463	82	0.927497	85.4826	74.2853	241	48.96	0.364643113587909	118.605810196255	2.14540109173975	0.92	1.52	0.0841647198411127	5.54752261456332	42.9565217391304	11.779918234023	127.541	44.709148307389	6.54739294220854	9.29586	0.605263157894737
0058	2	152	61.9187	91	98	26.8	0.93	1	1	150	90	1	18	2	2	9.8	9.3	5.61	3.34	0.86	3.2	3.88372	89	1.00667	70.586	64.7742	325	110.22	1.20597080698861	178.745799285867	7.60277516051658	0.91	1.52	0.0824194544770064	5.39809026141108	42.5934065934066	11.5645944481989	295.824	50.2426999198098	6.66436283087789	10.7327514996341	0.598684210526316
0059	2	152	61.9187	87	98	26.8	0.89	1	1	120	70	0	12	1	2	7.3	6.9	4.43	0.81	1.36	2.5	0.595588	70	0.791766	91.7435	87.1161	214	23.49	-0.210721	112.10813179489	1.11467459324155	0.87	1.52	0.0787966213131819	4.81728341016958	41.0574712643678	11.0563	71.7417	22.7504698369128	6.50971244377609	9.05855475884271	0.572368421052632
0060	2	152	64.9222	98	100	28.1	0.98	1	1	142	78	0	20	1	2	8.7	5.8	2.98	0.95	0.99	1.43	0.959596	70	0.791766	93.0833	88.3533	171	38	-0.0512933	132.030178615151	1.96758667903608	0.98	1.52	0.0860003202435736	6.47981833434659	44.9795918367347	12.1626813214877	84.1415	44.9780127527204	6.77177884643137	10.200435973462	0.644736842105263
0061	2	152	69.081	100	101	29.9	0.99	1	1	160	100	1	6	1	2	8.5	11.62	5.41	2.64	1.26	3.23	2.09524	80	0.904875	88.9934	76.3326	149	110.88	0.970778917158225	169.113569746211	4.2236143351062	1	1.52	0.0841971543721496	6.80423754712592	45.6	12.0315288809121	233.825	85.8089245767765	6.75111677169913	10.4724215893464	0.657894736842105
0062	2	152	70.0051	97	110	30.3	0.88	1	1	140	90	1	10	2	1	13.1	6.41	6.25	3.81	1.06	3.85	3.59434	168	1.90024	22.4465	29.1175	288	148.59	1.33762918913861	213.433536560151	6.97154475313265	0.97	1.52	0.0809508701309223	6.32017451240387	44.659793814433	11.5932935349897	337.452	78.6918725607652	6.86458794809393	11.0061912752044	0.638157894736842
0063	2	152	72.0845	96	102	31.2	0.94	1	1	170	90	1	27	1	2	7.5	7.57	5.41	3.02	0.81	3.64	3.7284	96	1.08585	63.5687	59.3224	235	114.76	1.10525683138678	196.116411615938	7.02959209962606	0.96	1.52	0.0785681227207211	6.1622381544646	44.3333333333333	11.3070769585174	267.481	88.6611233151046	6.7926764834204	12.1078574221258	0.631578947368421
0064	2	153	45.8816	64	79	19.6	0.81	1	1	120	80	0	5	1	2	6.5	12.5	4.23	1.77	1.08	2.33	1.63889	103	1.16503	61.5993	58.1606	322	10.62	0.570979546585738	52.617346772249	2.67342893942111	0.64	1.53	0.0711754482613099	1.9544119226826	28.1875	9.44844865783269	156.769	5.85712673485277	4.66939563652594	8.05752157772989	0.418300653594771
0065	2	153	45.8816	64	79	19.6	0.81	1	1	120	80	0	5	1	2	6.5	10.1	4.23	1.77	1.08	2.33	1.63889	103	1.16503	61.5993	58.1606	322	10.62	0.570979546585738	52.617346772249	2.67342893942111	0.64	1.53	0.0711754482613099	1.9544119226826	28.1875	9.44844865783269	156.769	5.85712673485277	4.66837684677211	8.00039623369345	0.418300653594771
0066	2	153	47.5203	70	82	20.3	0.85	1	1	110	80	0	0.01	1	2	8.8	10.1	3.03	0.85	0.78	1.67	1.08974	69	0.780455	119.319	107.948	200	10.2	-0.162519	-0.987553	1.90997058412995	0.7	1.53	0.0760480879701783	2.59665623438229	32.2857142857143	10.1545010827756	75.2845	2.16970661067973	4.86583180212794	8.75481635898951	0.457516339869281
0067	2	153	50.0953	80	93	21.4	0.86	1	1	110	60	1	23	1	2	6.1	4.7	4.31	0.89	1.36	2.49	0.654412	74	0.837009	75.6229	79.3141	220	19.58	-0.116534	102.271015465663	1.27544668399984	0.8	1.53	0.0839076882608793	3.7979326816855	37.75	11.3029464357416	78.8273	6.61918911103721	6.24762462021807	7.62266791749431	0.522875816993464
0068	2	153	51.0316	89	93	21.8	0.96	1	1	130	80	1	5	2	1	6.2	6.2	4.04	1.94	1.06	2.25	1.83019	110	1.2442	51.9035	49.4784	207	60.14	0.662687973075237	136.552873809471	3.92975372651678	0.89	1.53	0.0922019194332577	5.02012940753195	41.6179775280899	12.4586311706381	171.826	50.4065684413943	6.57419499918634	8.52641066816898	0.581699346405229
0069	2	153	51.0316	81	88	21.8	0.92	1	1	124	80	0	17	1	2	9.5	11.5	2.89	0.96	0.61	1.81	1.57377	94	1.06323	67.0313	60.7151	318	22.08	-0.040822	98.0283174978747	3.07543023776836	0.81	1.53	0.083914106450493	3.92710772003994	38.2222222222222	11.3387542114796	85.0272	21.0226961346767	6.24647852014397	9.98987972490685	0.529411764705882
0070	2	153	51.0316	79	90	21.8	0.88	1	1	120	80	1	10	1	2	6.5	4.3	3.94	1.79	1.4	1.92	1.27857	93	1.05192	68.3374	61.6927	250	37.59	0.582215619852664	109.638893045342	2.43686544544498	0.79	1.53	0.0818421532048018	3.67040772579855	37.2658227848101	11.0588	158.54	14.7353126794372	6.09668174329976	7.82029597724998	0.516339869281046
0071	2	153	52.9043	77	93	22.6	0.83	1	1	150	70	1	3	2	2	6.2	5.2	5.5	1.14	1.33	3.42	0.857143	74	0.837009	86.4774	81.7918	131	21.66	0.131028262406404	93.6598837132786	1.56193219981148	0.77	1.53	0.0778764328497742	3.42030108500376	36.2597402597403	10.5863213945094	100.97	9.2537228541852	5.98779691356347	8.05885613148023	0.503267973856209
0072	2	153	53.8407	89	90	23	0.99	2	1	120	60	0	10	1	2	8.3	13.8	4.21	8.24	0.46	1.51	17.913	66	0.746522	95.9258	95.5758	219	255.44	2.10900034392138	189.030253674314	37.3728845665769	0.89	1.53	0.0889663419385296	5.02012940753195	41.6179775280899	12.129269837307	729.817	87.8031487448202	6.54502043050127	12.1964228464363	0.581699346405229
0073	1	153	54.543	83	94	23.3	0.88	1	1	110	70	1	16	2	2	6.8	11.1	2.32	1.24	0.78	1.11	1.58974	71	0.803077	99.208	107.225	213	22.32	0.215111379616945	104.371850351573	2.01018485389469	0.83	1.53	0.0822548970142807	4.19041517163384	27.1325301204819	11.2385090863723	109.827	16.2665834245137	6.69795346176443	9.77402530471579	0.542483660130719
0074	2	153	55.0112	89	85	23.5	1.05	1	1	128	70	0	10	1	2	11.8	9.2	4.27	0.81	1.24	2.28	0.653226	64	0.7239	96.82	97.3024	106	25.11	-0.210721	101.78833179489	1.34695690096362	0.89	1.53	0.0876998902183021	5.02012940753195	41.6179775280899	11.9995412963441	71.7417	15.4655585379149	6.54725749421003	8.49642284591407	0.581699346405229
0075	2	153	55.0112	80	95	23.5	0.84	1	1	120	80	0	0.5	1	2	11.2	8.7	3.01	1.13	0.87	1.61	1.29885	67	0.757833	103.172	96.6398	208	24.86	0.122217632724249	81.9001730771162	2.40740710080499	0.8	1.53	0.0788313619939794	3.7979326816855	37.75	10.7861045360397	100.084	11.2564574913432	6.03104615029775	9.43161908861942	0.522875816993464
0076	2	153	55.9475	89	95	23.9	0.94	1	1	150	90	0	11	1	2	6.4	8.4	3.53	1.19	1.13	1.92	1.0531	69	0.780455	91.545	89.1665	209	36.89	0.173953307123438	116.637583491228	2.15141414586929	0.89	1.53	0.0867186198368347	5.02012940753195	41.6179775280899	11.898703027108	105.398	24.6729498466438	6.53594866921896	8.88902451460119	0.581699346405229
0077	2	153	58.0543	83	83	24.8	1	1	1	120	70	0	17	1	2	10.9	8.5	5.41	1.02	1.46	3.59	0.69863	70	0.791766	95.2156	95.2858	275	25.5	0.0198026272961797	62.7077524612961	1.30390883503656	0.83	1.53	0.0789038006879183	4.19041517163384	39.1325301204819	10.8933340357692	90.3414	25.8432190019189	6.02424340896938	8.51221746386785	0.542483660130719
0078	2	153	58.0543	89	99	24.8	0.9	1	1	120	80	0	2	1	2	8.5	9.54	4.15	1.82	1.27	2.03	1.43307	72	0.814388	103.831	87.8082	180	56.42	0.598836501088704	115.185539283287	2.86800228728592	0.89	1.53	0.0846076898942738	5.02012940753195	41.6179775280899	11.6808039660658	161.197	36.5612303397206	6.41449354513845	8.99531748042419	0.581699346405229
0079	2	153	59.927	93	100	25.6	0.93	1	1	150	90	1	11	2	2	10	9.1	3.28	1.6	0.91	1.68	1.75824	77	0.870942	88.323	79.7614	162	56	0.470003629245736	128.96474429881	3.61147953069237	0.93	1.53	0.0865586729608276	5.60658650317606	43.0967741935484	12.013554836424	141.712	51.3998200867683	6.59192166860047	10.0126121451367	0.607843137254902
0080	2	153	61.5657	88	94	26.3	0.93	1	1	130	80	1	1	2	2	8.7	13.7	6.24	3.94	1.19	4.04	3.31092	66	0.746522	110.353	98.8065	178	118.2	1.37118072330984	146.921745558799	6.33643715406651	0.88	1.53	0.0804451361568658	4.87768764791264	41.2272727272727	11.2153638374344	348.966	51.2330827081228	6.36110451685147	9.83613743529167	0.57516339869281
0081	1	153	61.7998	85	102	26.4	0.83	1	1	160	90	0	10	1	2	7.8	8.78	3.68	0.59	1.01	2.21	0.584158	85	0.96143	84.4351	86.0922	190	11.8	-0.527633	91.6908796741878	0.7070885744483	0.85	1.53	0.0775063453388224	4.46034458934531	28	10.8124853355767	52.2563	16.6004657379512	6.77069402241384	9.66408434051725	0.555555555555556
0082	2	153	62.0339	94	97	26.5	0.97	1	1	160	78	1	19	1	1	8.6	6.42	3.6	1.75	0.89	1.78	1.96629	97	1.09716	59.5661	57.6367	247	63	0.559615787935423	161.627923728312	4.00212568510533	0.94	1.53	0.085497133770928	5.75738353151399	43.4468085106383	11.934754387135	154.998	41.8544508788793	6.75393768455301	10.2565743106542	0.61437908496732
0083	2	153	63.9066	84	105	27.3	0.8	1	1	140	80	1	8	2	2	7.2	8.2	4.66	5.01	0.62	2.42	8.08065	82	0.927497	65.3975	71.6644	299	130.26	1.61143591509677	191.940491984248	14.4453667503164	0.84	1.53	0.0749017226312827	4.32455121199962	39.5714285714286	10.5076725812876	443.736	74.5519926105678	6.42655371347257	12.083535727579	0.549019607843137
0084	2	153	64.8429	94	97	27.7	0.96	1	1	170	90	1	1	2	1	6.7	5.7	4.4	1.09	1.17	2.71	0.931624	61	0.689967	94.1832	106.323	260	39.24	0.0861776962410524	120.675225202544	1.84783894534597	0.94	1.53	0.0830097218864795	5.75738353151399	43.4468085106383	11.6733777163581	96.5413	39.0928604426668	6.61129861507614	9.67999790085787	0.61437908496732
0085	2	153	66.4816	95	103	28.4	0.92	1	1	160	80	1	8	2	2	6.8	6	6.16	2.05	1.18	4.42	1.73729	95	1.07454	50.7401	58.8402	317	75.85	0.717839793150317	177.114510175657	3.43145213805643	0.95	1.53	0.0825085579026621	5.90985785151173	43.7894736842105	11.6512629704046	181.569	54.6236264512892	6.79042215458255	10.0204102018132	0.620915032679739
0086	2	153	67.8861	95	95	29	1	1	1	120	90	0	10	1	2	8	8.46	4.55	1.89	1.11	2.8	1.7027	85	0.96143	72.9876	70.379	356	69.93	0.636576829071551	151.587694723885	3.32140872681413	0.95	1.53	0.0813665479937921	5.90985785151173	43.7894736842105	11.5301026972679	167.397	56.8565191073749	6.65850011662809	10.4127892201169	0.620915032679739
0087	2	153	69.9929	103	105	29.9	0.98	1	1	140	90	1	13	1	2	7.9	7.26	4.36	2.18	0.96	2.65	2.27083	82	0.927497	72.3647	72.8975	251	98.1	0.779324876800998	176.909357101608	4.71490947417132	1.03	1.53	0.0864391956753697	7.19029776167935	46.2912621359223	12.3114781803634	193.083	74.4942616481271	6.85034084025394	11.0772517260007	0.673202614379085
0088	2	153	76.0793	104	112	32.5	0.9	1	1	135	80	1	2	1	1	7.3	8.6	4.93	2.48	1.19	2.77	2.08403	72	0.814388	73.8839	82.0416	348	114.08	0.908258560176891	218.831960352633	4.15000284834857	1.04	1.53	0.0825591823691237	7.35796742092975	46.5769230769231	11.9234031382916	219.654	88.9875504882462	7.00743457293703	11.2128468202502	0.679738562091503
0089	2	154	41.9773	74	84	17.7	0.88	1	1	120	70	0	11	1	2	8.9	6.2	3.38	1.27	1.1	1.7	1.15455	101	1.1424	70.006	55.4137	227	20.32	0.2390169004705	79.9683119627071	2.28927831248642	0.74	1.54	0.0877989216140554	3.00073112246065	34.3783783783784	11.4215321272965	112.484	4.65203453584697	5.76488353867107	7.23600608496987	0.480519480519481
0090	2	154	50.9894	70	94	21.5	0.74	1	1	130	70	0	18	1	2	12.2	10.8	5.58	0.84	1.47	3.35	0.571429	73	0.825698	95.8197	84.3966	295	10.08	-0.174353	58.8425093271236	0.972113299165469	0.7	1.54	0.0729533724426072	2.54594638914085	32	9.80297938213076	74.3988	7.08837279761837	5.39385711131803	7.69228864434511	0.454545454545455
0091	2	154	55.0211	83	100	23.2	0.83	1	1	160	70	1	18	2	1	10.4	5.5	2.04	0.94	0.52	1.07	1.80769	97	1.09716	50.9677	57.3468	349	23.5	-0.0618754	118.372633948169	3.50069200055109	0.83	1.54	0.0822228277583149	4.1188077517761	38.8915662650602	11.1895695257474	83.2558	14.2704677966461	6.38850897287252	10.7349417221085	0.538961038961039
0092	1	154	58.1042	79	90	24.5	0.88	1	1	150	100	0	5	1	2	8.3	5.59	3.85	2.36	0.95	2.23	2.48421	107	1.21027	77.8235	68.6508	429	33.04	0.858661619037519	86.1915556188254	2.91116003642103	0.79	1.54	0.075466812661119	3.60562885932796	25.0126582278481	10.3639027298214	209.025	42.2583682478639	6.27199136355856	9.56048751950099	0.512987012987013
0093	2	154	58.1042	89	94	24.5	0.95	1	1	142	80	0	0.33	1	2	6.4	5.6	4.03	2.08	0.91	2.34	2.28571	83	0.938808	68.8607	69.3379	100	64.48	0.732367893713227	159.333347454038	4.6056886578895	0.89	1.54	0.0850195737574632	4.93760598535147	41.3932584269663	11.6757891513178	184.226	44.1819718800459	6.60857191018329	9.64102125046876	0.577922077922078
0094	2	154	58.5785	100	90	24.7	1.11	1	1	130	70	0	7	1	2	5.9	6.15	3.49	0.89	1.41	1.61	0.631206	76	0.859631	75.7529	79.3674	234	37.38	-0.116534	115.817015465663	1.42258232483546	1	1.54	0.0950112439229027	6.59279617022344	45.2	13.0656434510639	78.8273	23.2108108184163	6.77314303301898	8.44636340828958	0.649350649350649
0095	2	154	59.7643	90	90	25.2	1	1	1	150	70	0	10	1	2	9.8	12.94	4.35	2.62	0.75	2.78	3.49333	75	0.84832	86.2136	80.6752	285	83.84	0.963174317773006	157.356810874655	7.00628426260195	0.9	1.54	0.0843752595581996	5.07981620762308	41.7777777777778	11.6418371039064	232.053	60.7259757048179	6.5718696015642	10.7198001916668	0.584415584415584
0096	2	154	60.9501	94	95	25.7	0.98	1	1	140	98	1	1	1	1	6.3	6.9	4.84	1.05	0.92	3.31	1.1413	65	0.735211	88.2208	98.3076	244	37.8	0.048790164169432	113.643696927377	2.36422029623934	0.94	1.54	0.0869785328291827	5.66513928591462	43.2340425531915	12.0403904636903	92.9985	21.5254095401981	6.59843633992312	9.81455562359563	0.61038961038961
0097	2	154	60.9501	85	96	25.7	0.88	1	1	150	80	1	15	2	2	8	6.6	4.74	1.19	1.05	2.94	1.13333	77	0.870942	82.4046	77.4497	181	32.13	0.173953307123438	124.124383491228	2.12292770133102	0.85	1.54	0.0786508009625589	4.38518865691157	39.7647058823529	10.8875871214221	105.398	34.6099585011893	6.40004509459623	9.48611509919867	0.551948051948052
0098	2	154	60.9501	100	95	25.7	1.05	1	1	100	60	0	2	1	1	5.7	5.8	4.53	2.2	1.28	2.51	1.71875	74	0.837009	86.8984	81.5651	212	92.4	0.78845736036427	160.965264648083	3.78766296193359	1	1.54	0.0925303540735987	6.59279617022344	45.2	12.8089260252025	194.854	57.5100113546716	6.80381363401435	9.12895242449838	0.649350649350649
0099	2	154	62.1359	94	98	26.2	0.9	1	1	124	78	0	6	1	2	8.5	7.37	3.51	2.73	0.81	1.89	3.37037	79	0.893564	79.6935	76.103	205	98.28	1.00430160919687	163.582431981668	6.90511614124643	0.94	1.54	0.0858683858185054	5.66513928591462	43.2340425531915	11.9249478125761	241.796	75.1413348108346	6.66327173381305	10.619117632616	0.61038961038961
0100	2	154	67.5906	91	92	28.5	0.99	1	1	120	70	0	0.08	1	2	7.6	8.4	3.95	3.12	0.66	2.1	4.72727	63	0.712589	83.7682	101.533	227	102.96	1.13783300182139	171.879640152418	8.92536646493932	0.91	1.54	0.0785931071094963	5.2236726559106	42.1538461538462	11.0687414096018	276.338	74.9782280196272	6.57644829120715	12.0820008443281	0.590909090909091
0101	2	154	68.0649	91	103	28.7	0.88	1	1	130	70	1	14	2	2	8.9	10.27	5	2.57	0.87	3.75	2.95402	96	1.08585	49.7234	59.4899	227	84.81	0.943905898907128	171.116498540547	5.55415491738734	0.91	1.54	0.0782275569484243	5.2236726559106	42.1538461538462	11.030106941256	227.625	72.2509806331619	6.61035870566032	11.1915567065747	0.590909090909091
0102	2	154	68.7764	84	86	29	0.98	1	1	145	80	1	14	2	2	9	8.2	3.58	1.13	1.07	1.89	1.05607	74	0.837009	81.2815	80.4903	247	29.38	0.122217632724249	141.513173077116	1.82151957852892	0.84	1.54	0.0717111896122532	4.25118076293228	39.3333333333333	10.1288366278392	100.084	21.5030593669048	6.40902524037784	10.3688937625753	0.545454545454545
0103	2	154	69.9622	86	104	29.5	0.82	1	1	150	89	0	11	1	2	7.9	7.35	3.47	1.25	1.29	1.63	0.968992	72	0.814388	91.0526	86.377	257	35	0.22314355131421	125.085787600253	1.69360048543938	0.86	1.54	0.0725866489000579	4.52083326106913	40.1860465116279	10.2817424856176	110.713	44.1672165659274	6.36131632004503	9.99870721295862	0.558441558441558
0104	2	154	74.9426	105	98	31.6	1.07	1	1	150	90	1	15	1	2	8.4	7.9	4.87	0.7	1.23	2.96	0.569106	82	0.927497	76.2584	71.4717	188	32.9	-0.356675	149.994804228996	1.16438464785231	1.05	1.54	0.0846520637327102	7.41167324361095	46.6666666666667	12.1290011414458	61.999	51.0095342959076	6.92522888300666	10.5343	0.681818181818182
0105	2	155	42.0438	69	80	17.5	0.86	1	1	100	70	0	0.01	1	2	12	5.3	6.13	1.05	1.33	3.96	0.789474	82	0.927497	86.3538	73.5699	171	11.55	0.048790164169432	47.8870969273766	1.46755038722593	0.69	1.55	0.082222600662718	2.38798409764507	31.0724637681159	10.6413901992352	92.9985	3.40517330117693	5.22713993678059	6.74848267467537	0.445161290322581
0106	2	155	44.9267	79	85	18.7	0.93	1	1	120	70	0	10	1	2	12.5	4.1	3.58	0.63	1.17	1.93	0.538462	74	0.837009	94.6487	82.4977	150	13.23	-0.462035	52.5582701264408	1.10987112827043	0.79	1.55	0.0900672365410275	3.54211102910426	36.7594936708861	11.7862212628928	55.7991	4.34501877440587	5.99887338067096	7.08883406690566	0.509677419354839
0107	1	155	49.011	72	89	20.4	0.8	1	1	110	70	0	2	1	2	5.6	4.05	3.74	0.71	1.81	1.48	0.392265	73	0.825698	112.763	108.182	146	4.97	-0.34249	21.0080132031709	0.460334583156749	0.72	1.55	0.0774604238538471	2.71746997018556	20.9444444444444	10.2845599611108	62.8847	3.90770721586085	5.78247589096761	6.78619078684426	0.464516129032258
0108	1	155	49.011	70	84	20.4	0.83	2	1	130	70	0	18	1	2	12.4	10.5	2.62	0.52	0.9	1.23	0.577778	81	0.916186	108.496	94.5472	157	2.6	-0.653926	22.3676177170534	0.659204566090663	0.7	1.55	0.0753087454134625	2.49622176023502	19.7142857142857	9.99887773996882	46.0564	2.64638074338141	5.66383608671475	8.30255625591407	0.451612903225806
0109	2	155	49.972	78	89	20.8	0.87	1	1	160	88	0	10	1	2	6.8	6.7	4.18	0.82	1.06	2.49	0.773585	80	0.904875	81.71	74.0838	160	16.4	-0.198451	78.9239906763402	1.49198741836343	0.78	1.55	0.0828361419454508	3.41950494322083	36.2564102564103	11.0339557267659	72.6274	10.8714272706025	5.99639488971836	8.04609267060396	0.503225806451613
0110	2	155	50.933	73	80	21.2	0.91	1	1	120	80	1	3	1	2	6.1	7.9	4.35	1.54	1.12	2.51	1.375	75	0.84832	71.3879	79.3722	244	23.1	0.431782416425538	106.214468877079	2.45744213405905	0.73	1.55	0.0765478687848783	2.83048343974116	33.5342465753425	10.2287657166787	136.398	8.29424831951684	5.70161903417268	8.24563994720385	0.470967741935484
0111	1	155	51.894	80	86	21.6	0.93	1	1	90	60	0	0.3	1	2	13.7	3.7	4.23	1.38	1.01	2.79	1.36634	105	1.18765	78.9289	69.3066	282	20.7	0.322083499169113	80.0406369817205	1.73153442761303	0.8	1.55	0.0828491970661287	3.66632147049097	25.25	11.1053285912757	122.227	21.5487053464687	6.32247853227491	8.35046677360275	0.516129032258065
0112	2	155	52.855	75	90	22	0.83	1	1	145	68	0	6	1	2	12.7	7.11	3.41	0.8	1.01	1.86	0.792079	64	0.7239	104.42	101.545	158	13.6	-0.223144	58.011212399747	1.42627705281617	0.75	1.55	0.0767267778657078	3.06129658520598	34.6666666666667	10.3161636946263	70.856	6.53214515091136	5.6815540267518	8.48905896266123	0.483870967741935
0113	2	155	53.0953	86	88	22.1	0.9	1	1	110	80	0	6	1	2	11	15.84	4.2	1.18	1.25	2.36	0.944	75	0.84832	94.3436	85.3471	125	33.04	0.165514438477573	73.1488540738683	1.94444452323089	0.86	1.55	0.0877144382502344	4.44537014655583	39.953488372093	11.8024077947711	104.513	18.7712723429903	6.18334	8.35494657555358	0.554838709677419
0114	1	155	53.0953	80	95	22.1	0.84	1	1	180	110	1	4	2	2	6.1	6.35	4.06	0.61	1.37	2.13	0.445255	69	0.780455	113.714	118.833	245	9.15	-0.494296	52.1400809200748	0.557734571925647	0.8	1.55	0.0815948262792879	3.66632147049097	25.25	10.9789839951359	54.0277	6.37609783139442	6.24208659191738	7.76556557798517	0.516129032258065
0115	2	155	54.0562	79	83	22.5	0.95	1	1	120	80	0	3	1	2	9.3	10.65	5.21	2.55	1.04	3.25	2.45192	75	0.84832	115.982	92.6943	198	53.55	0.936093359170335	71.0176719606125	4.59503227975512	0.79	1.55	0.0796170771729073	3.54211102910426	36.7594936708861	10.7449434474538	225.853	35.8541213210132	5.59088716424699	8.98030872997683	0.509677419354839
0116	2	155	54.777	72	85	22.8	0.84	1	1	130	80	1	10	2	2	7.9	8.4	3.65	1.66	0.75	2.02	2.21333	81	0.916186	78.1438	74.6923	404	23.24	0.506817602368452	98.6400678701697	3.75346327349541	0.72	1.55	0.0719244830864712	2.71746997018556	32.9444444444444	9.72821980548454	147.026	8.70266888011856	5.53724467514026	9.74324087459551	0.464516129032258
0117	2	155	55.0172	87	94	22.9	0.92	1	1	146	86	1	14	2	2	9.2	9.6	5.28	2.53	1.13	3.29	2.23894	91	1.0293	75.2002	64.2996	249	73.37	0.928219302739429	131.60719947692	4.57704471614481	0.87	1.55	0.086655556434476	4.58085886190383	40.367816091954	11.7292383932212	224.082	35.2678780360789	6.37836445657172	8.85931992290486	0.561290322580645
0118	2	155	55.0172	84	87	22.9	0.97	1	1	110	70	0	5	1	2	10.2	9.25	3.21	1.26	0.8	1.78	1.575	65	0.735211	100.473	102.232	198	32.76	0.231111720963387	80.4380020255043	3.1087347599788	0.84	1.55	0.0836674337988044	4.1792403238303	39.0952380952381	11.3247818969033	111.598	13.7949	6.10865719985771	9.53690498142477	0.541935483870968
0119	2	155	55.0172	76	88	22.9	0.86	1	1	116	68	1	3	2	2	6.3	6	3.03	1.16	1.1	1.32	1.05455	65	0.735211	97.3455	96.5327	135	20.88	0.148420005118273	93.7621794035026	1.88322721390593	0.76	1.55	0.0756991067703468	3.17909932110234	35.2105263157895	10.2462312400553	102.741	7.82659046587557	5.85442	8.58963452188506	0.490322580645161
0120	2	155	55.9783	86	92	23.3	0.93	1	1	130	70	1	21	2	2	11.6	13.4	3.14	1.36	0.99	1.86	1.37374	81	0.916186	82.7212	73.3661	168	38.08	0.307484699747961	115.971191661979	2.75000891266462	0.86	1.55	0.0846763224670488	4.44537014655583	39.953488372093	11.4944658032248	120.455	35.7120237438719	6.38534317077537	9.21173594539829	0.554838709677419
0121	2	155	56.9393	103	92	23.7	1.12	1	1	160	65	1	20	2	2	7.6	5.97	2.83	2.3	0.64	1.41	3.59375	105	1.18765	33.088	51.5032	399	103.5	0.832909122935104	183.905	8.5361753595279	1.03	1.55	0.100270337856478	6.97008626647579	45.9029126213592	13.6499592083596	203.711	55.6273842570167	6.96035990367209	10.5005181028948	0.664516129032258
0122	2	155	56.9393	80	93	23.7	0.86	1	1	170	90	1	13	2	2	8.8	14.3	5.93	3.45	1.09	3.65	3.16514	93	1.05192	82.5824	63.5977	318	75.9	1.23837423104327	131.39935942628	5.8393005042464	0.8	1.55	0.0778798740632842	3.66632147049097	37.25	10.6019100647453	305.567	43.8566468351276	6.02115786487438	9.34791189081584	0.516129032258065
0123	2	155	57.9002	86	92	24.1	0.93	1	1	165	80	1	20	2	1	10.6	11	4.21	3.58	1	2.17	3.58	120	1.35731	45.0237	46.7491	345	100.24	1.27536280041261	138.911424944405	7.03466648147171	0.86	1.55	0.0827919110056877	4.44537014655583	39.953488372093	11.302076219435	317.081	36.251581747814	6.27848581498917	9.61608935309612	0.554838709677419
0124	2	155	57.9002	85	100	24.1	0.85	1	1	130	80	0	14	1	2	8.6	6.7	3.42	0.58	1.24	1.72	0.467742	85	0.96143	68.7206	68.5562	166	15.66	-0.544727	86.5662475044391	0.90842121547292	0.85	1.55	0.0818292143660867	4.31149790160924	39.5294117647059	11.1706567285114	51.3706	8.20750716962517	6.35983574887451	8.48321876718972	0.548387096774194
0125	2	155	57.9002	81	94.5	24.1	0.86	1	1	150	80	1	16	2	1	7	7.6	3.68	1.18	0.9	2.07	1.31111	83	0.938808	74.1272	71.1907	183	27.14	0.165514438477573	109.159854073868	2.42653494976061	0.81	1.55	0.0779784278076826	3.79213792614917	37.7283950617284	10.6449787648167	104.513	15.7017210966469	6.16695234056971	9.48468704223662	0.52258064516129
0126	2	155	58.621	80	84	24.4	0.95	1	1	140	80	0	1	1	2	9	7.7	4.24	1.1	1.08	2.59	1.01852	70	0.791766	94	90.0061	171	24.2	0.0953101798043249	90.7387	1.84898327373459	0.8	1.55	0.0763831539637759	3.66632147049097	37.25	10.4487268410183	97.427	25.9422400931808	6.02743857843794	9.08640594125256	0.516129032258065
0127	2	155	59.1015	86	90	24.6	0.95	1	1	160	90	1	11	2	2	8.6	8.6	5.31	3.93	1	3.08	3.93	95	1.07454	54.7238	58.9877	252	110.04	1.36863942588117	177.225103573035	7.63456766345757	0.86	1.55	0.0816662343745512	4.44537014655583	39.953488372093	11.1866280830506	348.08	45.0286544909935	6.46514773476436	9.71106540437685	0.554838709677419
0128	2	155	59.8222	94	101	24.9	0.93	1	1	120	80	1	6	1	2	6.1	7.05	2.44	1.21	0.75	1.07	1.61333	93	1.05192	57.9591	60.557	237	43.56	0.19062035960865	143.53106549804	3.40244656235352	0.94	1.55	0.0885446732805266	5.57469769180682	43.0212765957447	12.1533633402069	107.17	29.8078400508443	6.73098889584631	10.2209409550649	0.606451612903226
0129	2	155	60.0625	86	94	25	0.91	1	1	135	80	0	18	1	2	6.7	5.08	2.95	1.03	1.26	1.27	0.81746	96	1.08585	69.9939	60.5653	174	28.84	0.0295588022415444	98.7036579771238	1.57370829409921	0.86	1.55	0.0807927882492901	4.44537014655583	39.953488372093	11.0967741935484	91.2271	20.8252932359239	6.31783284535902	8.75643216881257	0.554838709677419
0130	2	155	61.9845	97	100	25.8	0.97	3	1	130	80	1	2	1	2	7.5	7.16	3	2	1.04	1.46	1.92308	72	0.814388	63.1902	84.1397	347	78	0.693147180559945	158.747131899063	4.10170236672232	0.97	1.55	0.0892331206211246	6.02506629136855	44.0412371134021	12.3205524843454	177.14	51.668379270112	6.7501604950437	9.7003408987717	0.625806451612903
0131	2	155	61.9845	82	86	25.8	0.95	1	1	120	80	0	3	1	2	6.6	6.3	3.94	1.15	1.93	1.59	0.595855	87	0.984052	71.5568	66.6166	253	27.6	0.139761942375159	109.567134828836	1.07436075666148	0.82	1.55	0.0754341844426002	3.91956207862665	38.1951219512195	10.4153124094466	101.856	25.0602955351883	6.22022544964754	8.15160369021168	0.529032258064516
0132	1	155	61.9845	90	94	25.8	0.96	3	3	110	80	1	1	1	1	14.5	11.81	2.29	0.88	0.83	1.04	1.06024	99	1.11978	89.144	76.114	216	22	-0.127833	109.126065826783	1.37623109357568	0.9	1.55	0.0827936170711465	4.99704223109359	29.5555555555556	11.4314404493926	77.9416	23.8252634089986	6.70261271364275	10.2386844353736	0.580645161290323
0133	1	155	61.9845	86	94	25.8	0.91	1	1	131	75	0	9	1	2	11.7	11	4.48	0.75	1.01	2.83	0.742574	85	0.96143	101.438	90.8788	233	15.75	-0.287682	88.7117944060608	0.921048749807157	0.86	1.55	0.0791139007568733	4.44537014655583	27.953488372093	10.9233764294196	66.4275	16.0094374733137	6.58614944282782	9.62735038829095	0.554838709677419
0134	1	155	61.9845	84	92	25.8	0.91	1	1	140	90	1	6	1	2	8.3	8.06	4.23	4.49	0.77	2.31	5.83117	105	1.18765	94.5296	70.268	258	85.31	1.50185270175416	123.318359438592	7.06446338351032	0.84	1.55	0.0772740425997368	4.1792403238303	27.0952380952381	10.6693444194331	397.679	58.9991784274702	6.51285374527568	10.8327012845829	0.541935483870968
0135	2	155	61.9845	91	96	25.8	0.95	1	1	150	90	1	8	1	2	6.9	8.2	2.91	1.76	0.92	1.06	1.91304	61	0.689967	111.561	107.017	220	58.08	0.56531380905006	127.82367704783	3.82791235486563	0.91	1.55	0.0837135461497148	5.13901535249391	41.9340659340659	11.5584564543859	155.883	45.3958869283222	6.48111684567592	10.035498103304	0.587096774193548
0136	2	155	62.465	91	96	26	0.94	1	1	126	78	0	3	1	2	9.1	9.3	4.08	0.82	1.36	2.16	0.602941	85	0.96143	78.1989	70.6024	149	27.06	-0.198451	96.5919906763402	1.20113754701514	0.91	1.55	0.0832836936379861	5.13901535249391	41.9340659340659	11.5139150306934	72.6274	19.156	6.48334536046081	8.93508954923077	0.587096774193548
0137	2	155	62.465	90	95	26	0.94	1	1	140	88	1	8	1	1	11.2	7.5	4.9	1.8	1.13	2.78	1.59292	85	0.96143	77.0318	69.9459	282	57.6	0.587786664902119	134.544597796508	3.13843383892401	0.9	1.55	0.0823684882133928	4.99704223109359	41.5555555555556	11.3873884918946	159.426	56.9803167969329	6.49366303471043	9.52453566753002	0.580645161290323
0138	2	155	62.9455	90	98	26.2	0.92	1	1	140	80	0	14	2	2	8.6	9.9	5.49	1.79	0.91	3.83	1.96703	91	1.0293	74.0584	66.4731	254	57.28	0.582215619852664	120.634293045342	3.85851021173561	0.9	1.55	0.0819487750334647	4.99704223109359	41.5555555555556	11.3438419136791	158.54	29.9005620545504	6.39581886204041	10.2362929898635	0.580645161290323
0139	1	155	62.9455	95	93	26.2	1.02	1	1	130	80	0	7	1	2	9	9	3.12	1.72	0.8	1.67	2.15	70	0.791766	132.304	122.911	225	51.6	0.542324290825362	136.211134398158	2.92091247464087	0.95	1.55	0.086501484757546	5.72318605530239	31.3684210526316	11.974055353328	152.34	57.7941574984598	6.67801512990978	10.5811638851393	0.612903225806452
0140	2	155	63.9065	96	103	26.6	0.93	1	1	174	86	1	12	1	1	9.7	6.94	3.28	1.73	0.76	1.77	2.27632	103	1.16503	45.1142	52.8653	244	65.74	0.548121408509688	173.899707202345	4.72141840415035	0.96	1.55	0.0865335045808964	5.87330823703928	43.7083333333333	12.0087752412307	153.226	85.2682484922866	6.82239023631976	10.7848589440873	0.619354838709677
0141	2	155	63.9065	81	89	26.6	0.91	1	1	140	70	1	5	1	2	6.6	7.6	4.16	2.51	0.77	2.52	3.25974	101	1.1424	53.9767	54.2904	290	57.73	0.920282753143692	170.070242264993	5.70475187648835	0.81	1.55	0.0730126444901314	3.79213792614917	37.7283950617284	10.1324041097884	222.311	63.0123797269524	6.28688989800065	10.8797486880495	0.52258064516129
0142	2	155	64.8675	98	98	27	1	1	1	148	76	1	12	1	2	11	8.7	5.52	7.87	0.72	2.16	10.9306	103	1.16503	56.9362	54.8571	376	314.8	2.06305806242931	214.591988562189	22.9442148291257	0.98	1.55	0.0874616602582721	6.17846229852972	44.3673469387755	12.1678121248566	697.046	89.4889769654891	6.75777893309179	11.6037424839341	0.632258064516129
0143	2	155	65.1077	89	90	27.1	0.99	1	1	130	80	1	3	1	2	10.5	11.11	4.94	2.71	0.78	3.17	3.47436	106	1.19896	49.3968	52.7937	350	84.01	0.99694863489161	163.55687772329	6.60896869028827	0.89	1.55	0.0792339481577663	4.85669303940966	41.1685393258427	11.029953029868	240.025	78.8705162149676	6.51815019758538	11.1192768916692	0.574193548387097
0144	2	155	66.0687	87	94	27.5	0.93	1	1	146	82	1	10	2	2	9.2	9.32	2.96	1.93	0.76	1.4	2.53947	107	1.21027	60.0195	52.3377	204	55.97	0.657520002916794	148.036395315972	4.68175249949289	0.87	1.55	0.0767005139961486	4.58085886190383	40.367816091954	10.7033864857247	170.94	55.4435569835283	6.43857740536672	11.1706629231447	0.561290322580645
0145	2	155	67.0298	94	100	27.9	0.94	1	1	139	70	1	20	1	2	7.8	8.19	5.98	3.51	1.09	3.94	3.22018	119	1.346	40.1337	44.5616	240	126.36	1.25561603747777	196.310893650116	6.36007283348976	0.94	1.55	0.082077830585142	5.57469769180682	43.0212765957447	11.4813790148869	310.881	69.0856269957687	6.74113105052115	10.3261689404441	0.606451612903226
0146	2	155	67.9908	93	96	28.3	0.97	1	1	120	85	0	2	1	2	9.2	10.78	4.29	2.69	0.74	2.6	3.63514	76	0.859631	88.1317	80.5509	302	94.15	0.989541193613748	166.444757858083	7.04362750395148	0.93	1.55	0.0804376688298494	5.42784111794197	42.6666666666667	11.2786737059537	238.253	71.6349786171261	6.60881314079714	11.6403923146957	0.6
0147	2	155	68.9518	98	108	28.7	0.91	1	1	120	80	1	20	1	2	8.7	8.44	4.71	2.87	0.8	3.08	3.5875	85	0.96143	72.9286	68.7438	198	114.8	1.05431202977153	187.582446303716	7.26408155436779	0.98	1.55	0.0839728633272805	6.17846229852972	44.3673469387755	11.8019407272198	254.196	71.8186294635006	6.79270550281078	11.4400839631464	0.632258064516129
0148	2	155	69.6725	95	102	29	0.93	1	1	118	76	0	0.2	1	2	9.3	10.1	3.43	1.02	1.07	1.81	0.953271	70	0.791766	99.9885	91.2309	235	37.74	0.0198026272961797	117.271152461296	1.85951587820747	0.95	1.55	0.0808398981364855	5.72318605530239	43.3684210526316	11.3813271785935	90.3414	40.2188530893068	6.56271497943759	10.3973638558779	0.612903225806452
0149	2	155	71.8347	98	100	29.9	0.98	1	1	140	80	1	10	1	2	11.2	10.85	5.77	5.5	0.94	3.35	5.85106	63	0.712589	102.804	101.85	302	220	1.70474809223843	203.207	11.5587743372986	0.98	1.55	0.081710794704811	6.17846229852972	44.3673469387755	11.5626873683914	487.135	88.2183554621626	6.71591523183064	11.5115240421573	0.632258064516129
0150	1	155	72.075	90	92	30	0.98	1	1	134	75	1	13	2	2	8.7	7.3	4.52	5.29	0.89	2.11	5.94382	120	1.35731	58.5778	58.7777	439	132.25	1.66581824587021	151.813201409145	7.08123898060659	0.9	1.55	0.0748736762452887	4.99704223109359	29.5555555555556	10.6010817581645	468.535	80.1372237471466	6.79599192829811	11.5946040295518	0.580645161290323
0151	2	155	73.997	96	106	30.8	0.91	1	1	140	78	1	11	2	2	13.3	12.1	4.8	4.84	0.71	2.5	6.8169	130	1.47042	38.4464	40.2613	527	183.92	1.57691472072854	222.893529296167	12.9552300282819	0.96	1.55	0.0784762495633398	5.87330823703928	43.7083333333333	11.1599995379063	428.679	86.8579044992585	6.80639768279281	12.7527076297846	0.619354838709677
0152	2	155	74.4775	94	99	31	0.95	1	1	133	63	0	20	1	2	8.8	9	4.29	2.05	0.92	2.58	2.22826	100	1.13109	55.5839	54.6994	133	73.8	0.717839793150317	196.864110175657	4.13002220903566	0.94	1.55	0.0765104709636982	5.57469769180682	43.0212765957447	10.8921925100109	181.569	59.8206900899743	6.79454941020404	11.5601622951038	0.606451612903226
0153	2	155	74.958	100	107	31.2	0.93	1	1	130	70	1	12	1	2	10.1	10.44	5.44	4.77	0.74	2.88	6.44595	69	0.780455	81.717	89.9361	264	200.34	1.56234630490025	214.456489082834	12.6597062168712	1	1.55	0.0810459072505359	6.49017662264959	45	11.5502399038618	422.479	89.8958	6.81525063183781	12.6662716158716	0.645161290322581
0154	2	155	78.0812	92	94	32.5	0.98	1	1	140	90	1	20	1	2	7.8	7.1	3.77	2.43	1.04	1.91	2.33654	97	1.09716	63.3469	58.9025	274	82.62	0.887891257352457	182.391156392334	4.11595954680491	0.92	1.55	0.0725604116011656	5.2826143306923	42.304347826087	10.4115274549996	215.225	70.719974023127	6.61913279696097	11.5643901580152	0.593548387096774
0155	1	155	80.0032	100	100	33.3	1	1	1	120	80	0	5	1	2	10.1	13.6	6.38	4.44	1.14	3.85	3.89474	97	1.09716	94.6154	77.2128	216	155.4	1.49065437644413	181.938596281771	4.84288867808563	1	1.55	0.0776017166605632	6.49017662264959	33	11.1801127937642	393.251	95.2402197742006	7.01368777215947	11.826148116469	0.645161290322581
0156	2	155	80.0032	110	104	33.3	1	1	1	120	70	0	8	1	2	8.1	8.4	3.74	0.96	0.88	2.31	1.09091	74	0.837009	87.7779	82.2579	295	49.92	-0.040822	170.875117497875	2.26278108448994	1.1	1.55	0.0853618883266195	8.14776792415296	47.8181818181818	12.2981240731406	85.0272	70.9350482326661	6.9577475109503	12.1232711700797	0.709677419354839
0157	1	156	45.995	80	86	18.9	0.93	1	2	120	70	0	1	1	2	14.5	13.3	3.1	0.61	1.15	1.61	0.530435	93	1.05192	80.8806	75.0343	191	9.15	-0.494296	77.3944809200748	0.717577669352899	0.8	1.56	0.0902720181302804	3.60242329349012	25	11.7959924673907	54.0277	9.51031668940401	6.51273147936402	7.47534466991534	0.512820512820513
0158	2	156	47.9419	74	88	19.7	0.84	1	1	100	70	0	4	1	2	7.1	7.2	2.22	0.71	0.73	1.08	0.972603	72	0.814388	112.133	91.2301	194	11.36	-0.34249	28.5817853162762	1.82975490724364	0.74	1.56	0.0812254145341747	2.8905273651086	33.8378378378378	10.6874478430739	62.8847	3.37684891608412	5.45207778430885	8.59362845016316	0.474358974358974
0159	2	156	48.9154	67	85	20.1	0.98	1	1	120	80	1	17	2	2	11	4.8	5.92	1.21	1.81	3.58	0.668508	98	1.10847	57.9936	58.1617	226	10.89	0.19062035960865	65.2374654980399	1.1271503446042	0.67	1.56	0.0725629836732076	2.13163920587192	29.4328358208955	9.57970588523927	107.17	4.29528260392044	5.04105842588067	6.88105251449805	0.429487179487179
0160	2	156	49.8888	76	89	20.5	0.85	1	1	120	75	0	1	1	2	10.7	11.9	5.27	3.66	0.84	3.14	4.35714	72	0.814388	94.8109	86.931	200	65.88	1.29746314741327	120.357734741152	8.24963664215794	0.76	1.56	0.081236035192733	3.12150853344491	34.9473684210526	10.7599948483184	324.166	24.257855746139	5.76014057776101	9.09244377513785	0.487179487179487
0161	2	156	49.8888	82	92	20.5	0.89	1	1	152	82	1	12	1	2	7.5	13.78	3.94	1.23	1.41	1.95	0.87234	72	0.814388	81.2459	87.217	181	29.52	0.207014169384326	75.3652833747208	1.78204751653613	0.82	1.56	0.0876494063921593	3.85238217883028	37.9512195121951	11.6094681258172	108.941	9.1538105658308	6.06699959551029	7.67868358991953	0.525641025641026
0162	2	156	49.8888	77	89	20.5	0.87	1	1	130	80	0	11	1	2	7.8	9.2	4.14	2.77	1	2.12	2.77	90	1.01798	77.2555	63.8873	156	52.63	1.01884732019925	127.344369451122	5.31361302667863	0.77	1.56	0.0823049303926374	3.23936584215511	35.4805194805195	10.9015737279015	245.339	23.9984374404246	5.92264800135618	8.51208483980917	0.493589743589744
0163	2	156	50.8622	82	93	20.9	0.88	1	1	138	80	0	19	1	2	7.1	6.4	4.2	2.77	0.92	2.49	3.01087	81	0.916186	67.9311	73.1596	355	66.48	1.01884732019925	132.149169451122	6.0895913664578	0.82	1.56	0.0865274747189452	3.85238217883028	37.9512195121951	11.4978360318283	245.339	22.1117686657318	6.18648941808365	8.72118680684398	0.525641025641026
0164	2	156	55.2427	81	92	22.7	0.88	1	1	118	60	0	15	1	2	11.2	8.3	2.17	1.08	0.63	1.05	1.71429	105	1.18765	58.9405	61.1971	410	24.84	0.0769610411361284	44.7251709955725	3.27832905868461	0.81	1.56	0.0808919829359602	3.72660959318233	37.4814814814815	10.8980172734135	95.6556	15.4593777615389	5.69041534110408	10.1055721983108	0.519230769230769
0165	2	156	55.9728	82	92	23	0.89	1	1	130	85	0	4	1	2	6.8	7.1	6.02	1.29	1.4	4.16	0.921429	95	1.07454	70.0836	61.1622	200	30.96	0.254642218373581	94.7905746025336	1.7712210291848	0.82	1.56	0.0811769997182004	3.85238217883028	37.9512195121951	10.9603730465898	114.255	17.7214412158231	6.11811413318352	8.16450087533128	0.525641025641026
0166	2	156	56.9462	83	102	23.4	0.8	1	1	100	65	0	0.08	1	2	11.7	10.4	4.11	2.39	1.11	2.18	2.15315	74	0.837009	99.5777	92.0878	236	59.75	0.871293365943419	82.7520242299104	4.15018995047431	0.83	1.56	0.081227899272172	3.9797427120115	38.4096385542169	10.9988065928465	211.682	25.0647986567084	5.84650382201736	9.04055063659035	0.532051282051282
0167	2	156	57.433	64	94	23.6	0.68	1	1	210	100	1	14	1	2	7.1	4.9	3.83	1.79	0.99	2.25	1.80808	64	0.7239	93.598	98.6842	129	10.74	0.582215619852664	100.103493045342	2.67476686110535	0.64	1.56	0.062279197261821	1.82991032781325	27.25	8.44499455992429	158.54	13.2586247830605	4.73530593895072	9.09341305034835	0.41025641025641
0168	2	156	57.9197	92	90	23.8	1.02	2	2	160	90	1	18	2	2	11.4	20.1	5.24	4.64	0.9	2.53	5.15556	135	1.52698	38.9152	38.9502	322	157.76	1.53471436623816	176.360243201629	10.9127448434878	0.92	1.56	0.0890240928217914	5.19773095851031	42.0869565217391	12.0885650121078	410.965	57.1737806770117	6.59475578117554	10.0598819687391	0.58974358974359
0169	1	156	57.9197	84	89	23.8	0.94	3	1	135	75	0	17	1	2	6.1	5.97	4.26	1.28	0.85	2.8	1.50588	95	1.07454	74.6873	76.7248	354	24.32	0.246860077931526	101.822921714494	1.9056295375176	0.84	1.56	0.0812828673590269	4.10869287764729	26.8571428571429	11.0373854458375	113.37	25.2756488646527	6.58415482554698	9.50818680602776	0.538461538461538
0170	2	156	57.9197	80	85	23.8	0.94	1	1	130	80	0	1	1	1	16	6.6	5.17	3.32	1.14	3.1	2.91228	77	0.870942	85.3221	78.7824	199	73.04	1.1999647829284	139.972199769233	5.3603595558046	0.8	1.56	0.0774122546276447	3.60242329349012	37	10.5117956627024	294.052	64.295413314722	6.05086328371002	9.04922438739791	0.512820512820513
0171	2	156	57.9197	88	87	23.8	1.01	1	1	140	90	0	9	1	2	8.9	8.2	3.63	1.33	0.83	2.14	1.60241	97	1.09716	80.449	62.3802	246	39.9	0.285178942233662	90.5249147432104	3.24434419885398	0.88	1.56	0.0851534800904092	4.64042438672999	40.5454545454545	11.5629752289726	117.798	17.1545489687713	6.24793714489202	9.67600079764853	0.564102564102564
0172	2	156	57.9197	89	97	23.8	0.92	1	1	115	60	0	20	1	2	9.1	7.1	4.76	2.06	1.12	2.73	1.83929	94	1.06323	71.9524	59.6136	269	63.86	0.72270598280149	151.829589876187	3.76625660867505	0.89	1.56	0.0861211332732547	4.7773488136981	40.9438202247191	11.6943726747564	182.454	26.1861164688953	6.55020492773325	8.98445772587441	0.57051282051282
0173	1	156	58.4064	102	94	24	1.08	1	1	142	90	1	11	2	2	12.4	17.8	4.39	3	0.8	2.48	3.75	119	1.346	58.4163	58.4539	281	111	1.09861228866811	192.023470350698	5.73679932222019	1.02	1.56	0.0981515234332899	6.70368672223907	33.4117647058823	13.3465787267032	265.71	64.5398900273612	7.09816170079818	10.3009306725758	0.653846153846154
0174	1	156	59.8666	85	92	24.6	0.92	1	1	110	78	1	1	2	1	12	6.79	5.31	1.67	1.02	3.81	1.63725	122	1.37993	54.4615	54.9769	301	33.4	0.512823626428664	115.043719781431	2.05984524109746	0.85	1.56	0.0804575039313391	4.23923438411862	27.2941176470588	10.9856756853155	147.912	30.1649435816437	6.7065485379219	9.36154751343171	0.544871794871795
0175	2	156	59.8666	85	95	24.6	0.89	1	1	130	80	1	20	1	1	10.4	17	3.52	0.77	1.53	1.62	0.503268	103	1.16503	57.2312	53.8007	245	20.79	-0.261365	99.986336978016	0.96629930450558	0.85	1.56	0.0804575039313391	4.23923438411862	39.2941176470588	10.9856756853155	68.1989	23.0766774828251	6.35447419357336	8.46647157231546	0.544871794871795
0176	2	156	60.1099	79	95	24.7	0.83	1	1	132	70	1	8	1	2	11	5.59	4.42	0.82	1.1	2.78	0.745455	93	1.05192	78.7149	64.7135	190	17.22	-0.198451	68.7145906763402	1.32725623119516	0.79	1.56	0.0745761839128962	3.47982164140632	36.506329113924	10.1895268093361	72.6274	10.9448308371776	5.87340661290769	8.95822409958923	0.506410256410256
0177	2	156	60.84	92	100	25	0.92	1	1	152	70	1	14	1	2	7.9	8.71	6.07	3.07	1.22	3.74	2.51639	89	1.00667	61.4502	65.5032	374	104.38	1.12167756159911	157.862699849181	5.18233489905929	0.92	1.56	0.0861520314288569	5.19773095851031	42.0869565217391	11.7948717948718	271.91	41.8168224354045	6.56171917247005	9.2530101571825	0.58974358974359
0178	2	156	61.8134	96	97	25.4	0.99	1	1	138	76	1	10	1	2	7.1	7	3.75	2.1	0.82	2.32	2.56098	108	1.22158	56.5211	50.6115	296	79.8	0.741937344729377	165.57022882644	5.4542715526226	0.96	1.56	0.0889514686095044	5.78073189306008	43.5	12.2103967712699	185.997	54.8109334694011	6.74919447528538	10.2591787797167	0.615384615384615
0179	2	156	64.0037	92	106	26.3	0.87	1	1	120	80	1	10	2	2	9.1	13.4	5.57	1.84	1.09	3.46	1.68807	89	1.00667	72.5446	63.3089	155	62.56	0.609765571620894	166.753879127647	3.37747662210591	0.92	1.56	0.0832891370653183	5.19773095851031	42.0869565217391	11.4996693892575	162.969	58.4531334792014	6.68542384389424	9.85747171379245	0.58974358974359
0180	2	156	64.4904	91	92	26.5	0.99	1	1	140	70	1	15	2	1	10.7	11.1	3.92	1.7	0.89	2.26	1.91011	93	1.05192	64.8274	62.2251	254	56.1	0.53062825106217	141.725379262232	3.76370117620544	0.91	1.56	0.0819687874175059	5.05600023575266	41.7142857142857	11.3316683941681	150.569	40.504937753388	6.54199399438599	10.4031152220891	0.583333333333333
0181	2	156	64.9771	92	104	26.7	0.88	1	1	145	85	1	19	2	2	11.2	6.6	4.13	1.06	1.13	2.51	0.938053	90	1.01798	65.3186	64.6062	251	36.04	0.0582689081239758	123.821971787009	1.86054409510304	0.92	1.56	0.0824551945248355	5.19773095851031	42.0869565217391	11.413204482995	93.8842	23.5797627255591	6.56670439960163	9.53582655729317	0.58974358974359
0182	2	156	64.9771	90	102	26.7	0.88	1	1	150	90	0	9	1	2	6.9	6.4	4.65	2.54	0.92	2.76	2.76087	67	0.757833	92.2463	92.2062	296	81.28	0.932164081030445	163.906643861771	5.35689479035322	0.9	1.56	0.0806626902960347	4.91587347948098	41.3333333333333	11.1650913420603	224.968	42.1131612822863	6.5464507775681	10.3208017687399	0.576923076923077
0183	2	156	66.924	86	94	27.5	0.91	1	1	130	80	1	22	1	2	6.9	7.8	5.2	2.23	0.98	3.15	2.27551	90	1.01798	68.0852	64.7946	428	62.44	0.802001585472027	150.095783038368	4.14689195565218	0.86	1.56	0.0755754989102329	4.37136896338347	39.7209302325581	10.5125362404001	197.511	48.1045906396295	6.36475130622873	10.3801180134445	0.551282051282051
0184	2	156	69.1142	88	97	28.4	0.91	1	1	145	80	1	28	2	2	6.1	4.6	4.66	0.89	1.51	2.64	0.589404	101	1.1424	56.0206	54.0318	202	26.7	-0.116534	139.092015465663	1.07839587555465	0.88	1.56	0.0756905183830833	4.64042438672999	40.5454545454545	10.5851959941652	78.8273	19.8802667711851	6.54983106596908	9.14238969653671	0.564102564102564
0185	1	156	69.1142	95	100	28.4	0.95	1	1	100	70	1	3	2	2	7.9	4.5	2.44	2.09	0.75	1.03	2.78667	74	0.837009	112.051	109.839	470	62.7	0.73716406597672	148.179609451488	3.61762588507182	0.95	1.56	0.0817113550726468	5.6325660532878	31.1578947368421	11.4272002209737	185.111	62.8158565777383	6.82067113770058	11.2893060680474	0.608974358974359
0186	2	156	72.2779	86	87	29.7	0.99	1	1	145	100	1	6	1	1	9.5	8.5	3.85	1.27	1.18	2.17	1.07627	86	0.972741	80.6232	68.9436	184	35.56	0.2390169004705	131.265511962707	1.87343271465154	0.86	1.56	0.0717957140525495	4.37136896338347	39.7209302325581	10.1156927137678	112.484	53.9712720254682	6.3440160378949	10.326511434412	0.551282051282051
0187	1	156	73.008	106	104	30	1	1	2	164	110	1	2	1	2	7.5	6.1	4.12	1.99	1.03	2.46	1.93204	84	0.950119	104.749	91.8958	278	81.59	0.688134638736401	190.659362052201	2.71095802669862	1.06	1.56	0.0879014548164731	7.35148716906514	34.5660377358491	12.405681858023	176.254	80.4381440986517	7.09372074564092	10.8208056467797	0.67948717948718
0188	2	156	73.9814	98	107	30.4	0.91	1	1	170	80	1	18	1	2	9.4	11.5	9.44	1.92	2.35	6.08	0.817021	81	0.916186	76.5619	72.7577	269	76.8	0.65232518603969	162.427449396938	1.59780532385682	0.98	1.56	0.0805529384480108	6.08190674532364	44.1632653061224	11.3936975177534	170.054	71.2720583441605	6.74702290887386	9.06287250653048	0.628205128205128
0189	2	156	75.4416	98	102	31	0.96	1	1	140	90	1	30	2	1	7.2	9.98	4.21	1.64	0.99	2.61	1.65657	89	1.00667	55.7721	64.2609	343	65.6	0.494696241836107	179.685722575404	3.20105568335831	0.98	1.56	0.0795101636421169	6.08190674532364	44.1632653061224	11.2828971786051	145.255	63.1055507184262	6.81236626381244	11.2947294277364	0.628205128205128
0190	2	156	77.8752	116	105	32	0.9	1	1	125	75	0	16	1	2	6.5	6.8	4.73	3.4	1.19	3.11	2.85714	72	0.814388	78.2478	85.5875	249	197.2	1.22377543162212	215.341911161296	6.40778935991519	1.16	1.56	0.0921430049274714	9.08577641596526	49.1034482758621	13.1449337528268	301.138	95.8005139285819	6.96725823487047	11.1033349861602	0.743589743589744
0191	2	156	84.9326	113	111	34.9	1	1	1	140	80	1	6	1	2	8.2	9.1	2.99	1.11	0.99	1.53	1.12121	72	0.814388	73.0595	84.37	417	61.05	0.104360015324243	190.622954209292	2.31860756377237	1.13	1.56	0.0847160815345062	8.54818059203598	48.3893805309734	12.2614302410906	98.3127	83.4594478333673	7.00969299306017	12.2322718658565	0.724358974358974
0192	2	157	49.0515	68	82	19.9	0.83	1	1	120	80	0	1	1	2	6.3	5.98	3.56	3.62	0.75	1.75	4.82667	68	0.769144	101.072	96.3159	228	36.2	1.28647402583768	94.0822072673062	8.30163364906273	0.68	1.57	0.0739021435781037	2.19023533495761	29.8235294117647	9.70918378886337	320.623	16.4578258146735	4.95963192179251	9.01265708867935	0.43312101910828
0193	2	157	49.298	76	88	20	0.86	1	1	120	76	0	7	1	2	7.7	9.3	2.87	2.33	0.63	1.57	3.69841	63	0.712589	130.875	114.25	181	41.94	0.845868267577609	59.9859223188858	7.09138980876704	0.76	1.57	0.0823209617533458	3.06502362165338	34.6842105263158	10.8242781076423	206.368	9.93402678264707	5.37553372531004	9.53641542282565	0.484076433121019
0194	2	157	52.9954	76	80	21.5	0.95	1	1	155	95	1	6	1	1	8.3	10.7	4.92	1.36	1.5	2.71	0.906667	107	1.21027	48.4054	50.5587	194	24.48	0.307484699747961	110.020591661979	1.67462717669572	0.76	1.57	0.078446118468385	3.06502362165338	34.6842105263158	10.4398608451737	120.455	11.800323079075	5.88049415366727	7.77038945866132	0.484076433121019
0195	2	157	52.9954	79	91	21.5	0.86	1	1	140	90	0	11	1	2	9.7	11.2	4.15	1.05	1.54	2.5	0.681818	79	0.893564	77.2079	74.4427	139	22.05	0.048790164169432	94.0784969273766	1.30903893126259	0.79	1.57	0.0815426757763476	3.41872915117659	36.253164556962	10.8519606153779	92.9985	7.39006942443516	6.02475010739442	7.66822750282988	0.503184713375796
0196	1	157	54.2278	70	82	22	0.85	1	1	140	80	1	3	1	1	5.1	5.3	3.28	1.12	1.1	1.68	1.01818	139	1.57222	39.4243	48.2567	378	5.6	0.113328685307003	37.3912310767541	1.11855673246908	0.7	1.57	0.0711540721677704	2.39962735812992	19.1428571428571	9.50576442349855	99.1984	11.8856482244994	5.60440459990574	8.30722431749619	0.445859872611465
0197	2	157	55.9532	81	90	22.7	0.9	1	1	120	80	0	5	1	2	6.8	12.5	2.53	2.34	0.72	0.99	3.25	65	0.735211	111.095	101.44	252	53.82	0.85015092936961	105.197800951736	6.21516550708956	0.81	1.57	0.0806339536248591	3.66234097377372	37.2345679012346	10.8286031506529	207.254	32.6281279191725	5.94942121125833	10.0554459089212	0.515923566878981
0198	1	157	57.9252	82	93	23.5	0.88	1	1	138	78	1	17	1	2	9.7	8.6	4.96	1.65	1.11	3.37	1.48649	83	0.938808	87.5398	90.9053	211	28.05	0.500775287912489	94.4768563340748	1.84864717175851	0.82	1.57	0.0797661782487708	3.78649404542813	25.7073170731707	10.7740818080536	146.141	16.8255274440071	6.44470643270656	8.91804206450532	0.522292993630573
0199	2	157	59.8971	88	100	24.3	0.88	1	1	130	80	0	3	1	2	8	10.3	6.49	2.22	2.11	3.64	1.05213	144	1.62878	39.8178	38.3092	421	66.6	0.797507195884188	98.0852861083553	2.10581863300458	0.88	1.57	0.0837134673028263	4.5643761029396	40.3181818181818	11.3705083888782	196.625	35.5503613779538	6.19599508642117	7.90680974960176	0.560509554140127
0200	1	157	61.869	80	90	25.1	0.88	2	2	174	100	1	21	1	2	8.9	8.8	5.02	1.31	1.62	2.68	0.808642	72	0.814388	109.986	110.039	357	19.65	0.27002713721306	69.7251970186873	0.947153822632192	0.8	1.57	0.0744773724610054	3.53975320755592	24.75	10.1707615803287	116.027	28.6438940176848	6.27940491828005	8.43964376118317	0.509554140127389
0201	2	157	61.869	78	88	25.1	0.88	1	1	130	70	1	6	2	1	6.6	6.3	4.78	2.1	1.11	2.84	1.89189	69	0.780455	92.0551	90.7516	301	42	0.741937344729377	121.94982882644	3.29588446561988	0.78	1.57	0.0726154381494802	3.2992672315176	35.7435897435897	9.91649254082044	185.997	37.9101570680186	5.8915580799147	9.32500585410056	0.496815286624204
0202	2	157	62.855	88	88	25.5	1	1	1	170	80	1	16	2	2	7	6.9	4.71	1.62	1.23	2.49	1.31707	77	0.870942	72.2155	77.6617	215	48.6	0.482426149244293	135.094463693953	2.56556691193571	0.88	1.57	0.0810661209486718	4.5643761029396	40.3181818181818	11.099743156936	143.483	43.7588934404853	6.43628798916169	9.13707853798818	0.560509554140127
0203	1	157	63.1014	95	90	25.6	1.1	2	1	140	85	1	2	1	2	10.1	15.2	4.66	1.52	1.74	2.19	0.873563	111	1.25551	64.9704	64.09	308	45.6	0.418710334858185	132.41282736688	1.20203726188931	0.95	1.57	0.0872865112493427	5.54369436963714	30.9473684210526	11.9592507052546	134.626	65.875464730234	6.88515711033789	8.58032939877874	0.605095541401274
0204	1	157	66.0593	91	94	26.8	0.97	3	2	160	80	1	8	1	2	6.5	7.33	4.19	1.47	0.81	2.67	1.81481	127	1.43649	58.2935	53.7821	286	38.22	0.385262400790645	132.930572817394	2.33215036377663	0.91	1.57	0.0810964238687727	4.97458497760027	29.4945054945055	11.1962952619505	130.198	43.8946883758104	6.83655229259088	10.6120099205848	0.579617834394904
0205	1	157	68.0312	96	100	27.6	0.9	1	1	150	100	0	6	1	2	6.5	8	4.4	1.8	0.92	2.66	1.95652	108	1.22158	67.5003	63.9004	270	55.8	0.587786664902119	162.414906627847	2.60883284270508	0.96	1.57	0.0838909962926302	5.68994211096839	31.2916666666667	11.6390367535319	159.426	50.0833577640156	7.06677880583135	10.5388407842206	0.611464968152866
0206	2	157	69.0172	90	104	28	0.86	1	1	160	90	1	16	2	2	7.7	9.5	4.47	2.16	0.97	2.63	2.2268	125	1.41387	35.3009	42.5954	364	69.12	0.770108221696074	164.089302894636	4.20203881817658	0.9	1.57	0.0778969874562746	4.83626859129288	41.1111111111111	10.8333766149142	191.311	49.9813744227536	6.54124868385832	10.5930345671004	0.573248407643312
0207	2	157	70.0032	94	96	28.4	0.98	1	1	110	80	0	3	1	2	9.7	11.2	5.64	5.96	1.03	2.8	5.78641	92	1.04061	75.3545	63.4382	308	214.56	1.78507048107726	197.946602327632	11.3088742603696	0.94	1.57	0.0805933362105233	5.39903669600631	42.5957446808511	11.2348953429674	527.877	85.2137630820143	6.5999588152117	10.8491832724085	0.598726114649682
0208	2	157	70.0032	97	106	28.4	0.92	1	1	165	60	1	14	1	2	6.7	7.1	4.04	1.16	1.13	2.26	1.02655	71	0.803077	80.2059	85.6045	332	45.24	0.148420005118273	147.037379403503	2.07030230996148	0.97	1.57	0.083165463961923	5.83778186672151	43.6288659793814	11.5934558326366	102.741	45.8442618900331	6.72779783337791	10.0290850328514	0.617834394904459
0209	2	157	71.9751	104	100	29.2	1	1	1	112	80	0	12	1	2	7	12.4	4.17	1.32	0.84	2.52	1.57143	60	0.678656	99.141	104.533	153	60.72	0.27763173659828	171.910237847148	3.34191413144134	1.04	1.57	0.0875309439748382	6.91740524943918	45.8076923076923	12.2586391497693	116.912	67.4772099411316	6.91179274195205	11.3107627582973	0.662420382165605
0210	2	157	72.961	100	108	29.6	1.08	1	1	132	84	1	6	2	2	6.8	7.1	3.36	1.16	1.32	1.44	0.878788	71	0.803077	86.5219	85.6045	184	48.72	0.148420005118273	153.257979403503	1.7823304514085	1	1.57	0.0834044135656041	6.29087305489935	44.6	11.7072392053154	102.741	43.4664542304457	6.79058105858508	9.93788518484717	0.636942675159236
0211	2	157	74.44	99	106	30.2	0.93	1	1	140	90	0	2	1	2	6.4	6	3.53	1.03	1.17	1.77	0.880342	70	0.791766	96.3857	91.5548	241	42.23	0.0295588022415444	124.339057977124	1.74622518326918	0.99	1.57	0.0814730684519725	6.13824533063132	44.2828282828283	11.4744550954518	91.2271	56.274481770047	6.61227626342314	10.3344129049061	0.630573248407643
0212	2	157	76.9049	100	103	31.2	0.97	1	1	150	70	1	28	1	2	6.7	8.1	3.42	0.78	1.46	1.42	0.534247	123	1.39125	39.731	42.3681	351	32.76	-0.248461	159.713576354292	1.04924936509262	1	1.57	0.0805280367254256	6.29087305489935	44.6	11.4031030897999	69.0846	37.8876060177785	6.8758270501476	10.0204691299423	0.636942675159236
0213	2	157	76.9049	107	108	31.2	1	1	1	142	80	1	10	2	2	11.2	15.7	4.58	2.45	1.08	2.5	2.26852	97	1.09716	58.4058	59.6098	267	120.05	0.896088024556636	186.711659856372	4.76719673250458	1.07	1.57	0.0861649992962053	7.40418613985014	46.6542056074766	12.2013203060859	216.996	90.4987902642453	6.85240177742867	11.3139413680903	0.681528662420382
0214	2	157	76.9049	102	106	31.2	0.96	1	1	105	80	0	5	1	2	7.4	7.6	4.69	1.92	1.19	2.8	1.61345	66	0.746522	95.6424	97.4283	274	84.48	0.65232518603969	161.587049396938	3.23214925299741	1.02	1.57	0.0821385974599341	6.60093071445425	45.2156862745098	11.6311651515959	170.054	85.1091854305862	6.7122991823374	10.7742101808568	0.64968152866242
0215	2	158	47.9309	71	88	19.2	0.8	1	1	90	60	0	3	1	2	5.8	5.8	4.11	1.68	1.17	2.27	1.4359	85	0.96143	83.6223	73.1326	267	21.84	0.518793793415168	59.0610412261871	2.62544840564151	0.71	1.58	0.0787763134147153	2.45836370504975	31.4929577464789	10.2553537929501	148.798	8.07925250963672	5.17357420958366	7.56828518547125	0.449367088607595
0216	2	158	47.9309	73	83	19.2	0.87	1	1	125	70	0	3	1	2	5.5	6.9	4.47	1.95	0.94	2.86	2.07447	68	0.769144	98.5833	95.585	201	29.25	0.667829372575655	73.3284958536081	3.89988083853645	0.73	1.58	0.08099536449682	2.67426460745565	32.7123287671233	10.5442369983853	172.712	9.05461173152556	5.37547760060342	8.11911596139137	0.462025316455696
0217	2	158	47.9309	72	88	19.2	0.82	1	1	140	80	0	6	1	2	7.7	5.56	3.82	1.33	0.83	2.37	1.60241	81	0.916186	88.7406	75.9299	199	18.62	0.285178942233662	65.1169147432104	2.97117	0.72	1.58	0.0798858389557677	2.56554838913019	32.1111111111111	10.3997953956677	117.798	5.89121299251538	5.34379533388028	8.23785786495571	0.455696202531646
0218	2	158	48.9294	70	76	19.6	0.92	1	1	160	95	1	16	2	1	5.6	6.4	3.07	0.74	1.4	1.31	0.528571	98	1.10847	46.9404	57.6718	372	8.88	-0.301105	56.8420615109113	0.943063386469522	0.7	1.58	0.0766064697013442	2.35270919422294	30.8571428571429	10.007207785343	65.5418	1.93156547196645	5.28166314141537	7.14746288374918	0.443037974683544
0219	2	158	49.1791	87	90	19.7	0.97	1	1	100	70	0	1	1	2	8.9	10.9	4.05	2.46	0.74	2.31	3.32432	76	0.859631	99.9087	89.5988	298	71.34	0.900161349944271	75.3330152737842	7.35272549180668	0.87	1.58	0.0948884221487558	4.3579157025012	39.6781609195402	12.4059221797981	217.882	18.5332531078802	5.9541704479618	9.05291000298464	0.550632911392405
0220	2	158	49.4287	71	84	19.8	0.85	1	1	130	80	0	2	1	2	10.3	4.63	4.54	1.82	1.21	2.62	1.50413	73	0.825698	96.8524	88.2417	112	23.66	0.598836501088704	64.3151392832869	2.70806745652225	0.71	1.58	0.0771767249572423	2.45836370504975	31.4929577464789	10.0987743111583	161.197	14.7340175941882	5.17450458413996	7.62037514826848	0.449367088607595
0221	2	158	49.928	78	83	20	0.94	1	1	100	60	0	21	1	2	9.6	10.8	3.73	1.39	1.14	2.02	1.2193	74	0.837009	82.0606	82.0227	279	27.8	0.3293037471426	92.1707169863898	2.39942	0.78	1.58	0.0842195135799031	3.24086782929044	35.4871794871795	11.0388165977838	123.112	6.00257083505906	5.88572153140083	7.94566321018688	0.493670886075949
0222	1	158	49.928	67	86	20	0.77	3	1	110	70	0	15	1	1	6.8	4.8	4.28	0.63	1.77	2.02	0.355932	87	0.984052	85.4224	83.0217	219	1.26	-0.462035	10.5788198888757	0.392472329739359	0.67	1.58	0.0723424026904296	2.04491340593887	16.8358208955224	9.48206041091683	55.7991	2.32112975145588	5.35659375691273	6.7393400920445	0.424050632911392
0223	2	158	50.9266	88	98	20.4	0.89	1	1	135	85	1	5	1	2	5.6	6.7	2.7	1.05	1.08	1.21	0.972222	73	0.825698	94.9383	86.6268	159	31.5	0.048790164169432	74.0890969273766	2.13677460664652	0.88	1.58	0.0937707415318255	4.4897828237593	40.0909090909091	12.3313465075203	92.9985	12.6183924629856	6.25047381058449	7.96486129631986	0.556962025316456
0224	2	158	53.1733	94	92	21.3	1.02	1	1	123	73	0	20	1	1	9.9	10.81	2.61	1.39	0.78	1.39	1.78205	67	0.757833	93.8364	95.005	188	50.04	0.3293037471426	106.10731698639	4.09106349676069	0.94	1.58	0.0973224218726271	5.31372814260953	42.3829787234042	12.8908324878605	123.112	21.9079518697977	6.51320871028764	9.21267980847122	0.594936708860759
0225	2	158	53.9222	79	89	21.6	0.87	1	1	150	75	0	14	1	1	9	7.7	4.53	0.57	1.54	2.34	0.37013	88	0.995363	69.1687	63.7487	150	11.97	-0.562119	85.6017518142152	0.70888598613264	0.79	1.58	0.0810331485365613	3.3588030217017	36	10.7582870727984	50.4849	3.16430901878317	6.06433426869551	7.45153168932492	0.5
0226	2	158	54.9208	80	83	22	0.96	1	1	120	60	1	20	1	2	13.9	9.5	5.04	0.81	1.29	3.08	0.627907	94	1.06323	75.6642	61.4093	228	17.82	-0.210721	76.2303317948897	1.20603334047432	0.8	1.58	0.0810611927290829	3.47827987115983	36.5	10.7949729800309	71.7417	8.08850504593246	5.98639147483325	8.03506276986201	0.506329113924051
0227	2	158	54.9208	80	96	22	0.83	1	1	110	70	0	5	1	1	12.8	15.4	6.04	1.16	1.76	3.48	0.659091	92	1.04061	63.275	60.6273	168	25.52	0.148420005118273	110.679579403503	1.26592893566623	0.8	1.58	0.0810611927290829	3.47827987115983	36.5	10.7949729800309	102.741	17.9165964646111	6.10999297077979	7.64314313183571	0.506329113924051
0228	2	158	54.9208	78	84	22	0.93	1	1	122	84	0	2	1	2	7.3	9.7	4.03	1.84	0.91	2.24	2.02198	84	0.950119	98.2571	77.537	328	36.8	0.609765571620894	68.2936791276468	3.78656182136223	0.78	1.58	0.0790346629108559	3.24086782929044	35.4871794871795	10.5250986555301	162.969	20.8758091747945	5.57309610292475	9.05877283666412	0.493670886075949
0229	2	158	57.4172	88	98	23	0.89	1	1	140	90	0	0.2	1	2	11	5.53	3.18	0.92	0.77	1.86	1.19481	73	0.825698	94.6096	84.9192	122	27.6	-0.0833816	93.7065472285833	2.46477344957462	0.88	1.58	0.0865636521792181	4.4897828237593	40.0909090909091	11.6134610360902	81.4844	37.339484090324	6.34253185815749	9.4295245230274	0.556962025316456
0230	2	158	57.9165	80	82	23.2	0.98	1	1	204	70	1	6	2	2	8.2	16.6	5.21	1.63	1.31	3.08	1.24427	143	1.61746	40.5324	38.1963	278	35.86	0.488580014818671	86.6473413891904	2.32251001576585	0.8	1.58	0.0782413112591742	3.47827987115983	36.5	10.5120860574354	144.369	11.4205118181371	5.85460992221114	8.6296459298249	0.506329113924051
0231	1	158	58.4158	80	92	23.4	0.86	2	1	150	90	0	8	1	2	11.4	11.2	3.69	0.69	0.97	2.04	0.71134	81	0.916186	106.553	95.4667	146	10.35	-0.371064	65.4981990094017	0.865010271362976	0.8	1.58	0.0777948543268564	3.47827987115983	24.5	10.4670662100598	61.1133	8.03112485631223	6.25110515192037	9.05450827799716	0.506329113924051
0232	2	158	58.915	76	80	23.6	0.95	1	1	135	70	0	14	1	2	8	9.3	2.19	1.02	0.81	0.85	1.25926	59	0.667345	68.0085	108.171	330	18.36	0.0198026272961797	98.4107524612961	2.21216169867488	0.76	1.58	0.0734869766247355	3.00961639480192	34.4210526315789	9.90148887484794	90.3414	23.6872618574617	5.79476592739827	9.64595607012549	0.481012658227848
0233	2	158	58.915	80	86	23.6	0.93	1	1	120	70	0	1	1	1	5.8	5.5	3.95	2.09	1.07	2.01	1.95327	78	0.882253	72.3699	75.6222	272	45.98	0.73716406597672	136.931443263234	3.61194076144277	0.8	1.58	0.0773547122365637	3.47827987115983	36.5	10.422619868261	185.111	28.1329806028004	6.07632272300012	8.97624650645629	0.506329113924051
0234	2	158	59.664	88	94	23.9	0.93	1	1	120	66	0	10	1	2	7.2	7.1	4.38	2.06	1.03	2.72	2	77	0.870942	85.2369	81.6908	160	61.8	0.72270598280149	112.851989876187	4.03997021367655	0.88	1.58	0.0843766336959687	4.4897828237593	40.0909090909091	11.3926993000272	182.454	29.8861280497194	6.24893129818633	9.21585914589057	0.556962025316456
0235	2	158	59.9136	75	90	24	0.83	1	1	112	68	0	0.01	1	2	9.8	8.4	4.48	1.19	1.31	2.44	0.908397	72	0.814388	88.3703	85.0867	161	20.23	0.173953307123438	95.8617834912279	1.5602692109613	0.75	1.58	0.071712009453586	2.89629719637827	33.8666666666667	9.68943727366763	105.398	22.8703712962719	5.68686682687706	8.57976232582817	0.474683544303797
0236	2	158	59.9136	88	98	24	0.9	1	1	130	90	1	1	1	2	14.2	17.1	5.34	2.55	1.13	3.11	2.25664	76	0.859631	90.3743	81.0584	203	76.5	0.936093359170335	132.563271960613	4.54785928292336	0.88	1.58	0.0841420910922075	4.4897828237593	40.0909090909091	11.3689397344367	225.853	34.6271706746723	6.32983069190677	9.30545805561528	0.556962025316456
0237	2	158	59.9136	82	93	24	0.88	1	1	118	79	0	7	1	2	7.5	5.4	3.92	0.98	1.38	2.17	0.710145	78	0.882253	96.9935	82.3024	128	23.52	-0.0202027	62.6759403570554	1.33359344187581	0.82	1.58	0.0784051303359206	3.72186469259651	37.4634146341463	10.5937847525433	86.7986	11.6599334505423	5.89069063064759	8.30755216733499	0.518987341772152
0238	2	158	59.9136	90	97	24	0.93	1	1	128	80	0	10	1	2	10.4	7.9	3.7	0.97	1.2	1.91	0.808333	72	0.814388	95.449	86.1085	240	31.04	-0.0304592	98.976941910408	1.66607906417523	0.9	1.58	0.0860544113443032	4.75818753261996	40.8888888888889	11.6273247284012	85.9129	16.6476223458643	6.41203710503966	8.70659648232894	0.569620253164557
0239	1	158	60.9122	85	90	24.4	0.94	1	1	100	70	0	3	1	2	8.3	7.9	3.08	1.78	0.7	1.69	2.54286	98	1.10847	90.7648	76.7897	204	35.6	0.576613364303994	107.383494014688	3.21325204198914	0.85	1.58	0.0803829298034709	4.09884337483015	26.8235294117647	10.8909791242417	157.655	30.8644493861157	6.46687870919292	10.4346817171687	0.537974683544304
0240	2	158	61.1618	85	105	24.5	0.81	1	1	120	70	1	23	2	1	7.7	11.23	4.13	3.13	0.86	1.34	3.63953	102	1.15372	65.7861	53.898	245	84.51	1.14103300455206	169.97487226099	7.00402099557462	0.85	1.58	0.080164051676934	4.09884337483015	38.8235294117647	10.868729909739	277.224	45.9367853187674	6.37084670148626	10.1116859679636	0.537974683544304
0241	2	158	61.9107	106	95	24.8	1.11	1	1	140	80	1	15	1	1	8.9	15.18	6.75	4.29	1.17	4.1	3.66667	152	1.71926	30.1817	32.8638	504	205.92	1.45628673293993	205.393760501692	8.73975212383985	1.06	1.58	0.0991614498262215	7.13127812357635	46.188679245283	13.471716592352	379.965	81.6316593785723	6.93468621380883	9.53561999700321	0.670886075949367
0242	2	158	61.9107	77	91	24.8	0.85	1	1	110	70	0	19	1	2	6.1	6.1	3.67	1.07	1.06	2.02	1.00943	93	1.05192	57.3354	61.0268	251	20.33	0.0676586484738149	110.434507863319	1.74779485780243	0.77	1.58	0.0720323739303685	3.12447278330882	34.961038961039	9.78605827935007	94.7699	10.9573655174713	5.8892106527694	9.16968993929444	0.487341772151899
0243	2	158	62.9093	93	98	25.2	0.95	1	1	140	90	1	18	2	2	9.4	8.02	3.88	1.65	1.14	2.11	1.44737	98	1.10847	61.0075	57.8321	287	57.75	0.500775287912489	139.494425447401	2.99962702584781	0.93	1.58	0.0860770506515585	5.17249710055228	42.0215053763441	11.7253439523311	146.141	46.9825085842802	6.57591304640506	9.28579528709236	0.588607594936709
0244	2	158	62.9093	89	93	25.2	0.96	1	1	110	70	0	0.01	1	2	12	7.9	4.84	2.1	1.03	3.03	2.03883	74	0.837009	93.2198	85.487	470	65.1	0.741937344729377	121.94562882644	4.04368477692231	0.89	1.58	0.0823748119138571	4.62320618946046	40.4943820224719	11.2210280834136	185.997	70.9372888059759	6.30463968542549	9.60287278962366	0.563291139240506
0245	2	158	63.9078	91	96	25.6	0.95	1	1	136	70	1	0.1	2	2	7.8	8.3	4.3	1.01	1.62	2.32	0.623457	73	0.825698	84.7649	82.9461	126	33.33	0.00995033085316809	115.544425154722	1.25305856786805	0.91	1.58	0.0833462770446042	4.8947286091086	41.2747252747253	11.3831988558276	89.4557	50.9446345258722	6.50910016883412	8.48349328729268	0.575949367088608
0246	2	158	64.9064	86	100	26	0.86	1	1	110	80	0	12	1	2	7.5	7.44	3.59	0.55	1.6	1.56	0.34375	73	0.825698	63.9014	82.2789	319	15.4	-0.597837	92.8340008499566	0.647168789570407	0.86	1.58	0.077956860801714	4.22760311540947	39.2558139534884	10.6746757100531	48.7135	11.6289155217717	6.35012067570267	8.43215215881682	0.544303797468354
0247	2	158	65.905	102	88	26.4	1.16	1	1	140	90	1	20	2	2	9.1	12.1	4.3	4.56	0.84	1.97	5.42857	78	0.882253	73.6359	74.5019	345	200.64	1.51732262352629	217.376347511405	12.0156897066097	1.02	1.58	0.0915241442743308	6.50014827510682	45.0196078431373	12.5643816937461	403.879	84.9835337175518	6.90829413200569	10.8554534087818	0.645569620253165
0248	2	158	69.8992	92	97	28	0.95	1	1	140	80	1	9	1	2	8.9	8.8	4.08	1.88	1.1	2.43	1.70909	106	1.19896	61.3997	52.7937	217	63.92	0.631271776841858	152.453365847232	3.29676905617315	0.92	1.58	0.0793756441990537	5.03283119777211	41.6521739130435	11.0040289610281	166.512	55.8966877284731	6.54264420601455	10.1803674914361	0.582278481012658
0249	2	158	70.8978	95	96	28.4	0.99	1	1	120	85	0	1	1	2	10	13.3	4.7	2.22	0.96	2.77	2.3125	74	0.837009	107.507	89.7914	246	82.14	0.797507195884188	124.707286108355	4.56759757157145	0.95	1.58	0.0811925475729159	5.45652617244781	42.7368421052632	11.2825521169108	196.625	72.5362794148324	6.34911157365192	10.8347573253533	0.60126582278481
0250	2	158	71.8963	94	107	28.8	0.88	1	1	120	80	0	5	1	2	10.2	5.86	5.45	1.43	1.08	3.55	1.32407	77	0.870942	91.0257	80.5514	233	51.48	0.357674444271816	132.042335904247	2.56625640607023	0.94	1.58	0.0795922871973423	5.31372814260953	42.3829787234042	11.0859910276888	126.655	82.5516926343766	6.50963408332308	10.2625216871534	0.594936708860759
0251	2	158	72.6452	97	109	29.1	0.89	1	1	120	82	1	5	1	2	9.4	13.1	2.49	0.57	0.79	1.26	0.721519	76	0.859631	69.3958	78.7092	171	22.23	-0.562119	125.711751814215	1.4341090313264	0.97	1.58	0.0815670078943941	5.74683070696369	43.4226804123711	11.3806784466339	50.4849	36.1131	6.73455940186961	11.254990239293	0.613924050632911
0252	1	158	72.8949	93	107	29.2	0.87	1	1	190	90	1	20	1	2	6	7.8	5.18	1.71	1.58	3.18	1.08228	161	1.82106	28.4362	38.655	507	47.88	0.536493370514568	141.28325415132	1.35355248629111	0.93	1.58	0.0780247712535219	5.17249710055228	30.0215053763441	10.8926722386673	151.455	46.7238689956566	6.98533855587928	9.52337684375149	0.588607594936709
0253	2	158	72.8949	95	103	29.2	0.92	1	2	138	90	1	0.08	1	2	11.1	17.1	4.53	2.07	1.01	2.73	2.0495	84	0.950119	72.3742	73.9234	310	76.59	0.727548607277278	140.116732625345	3.98143728591323	0.95	1.58	0.0797027233234901	5.45652617244781	42.7368421052632	11.1269232545526	183.34	90.9061866168162	6.4774060269036	10.9524239874863	0.60126582278481
0254	2	158	73.3942	96	107	29.4	0.89	1	1	130	80	0	0.25	1	2	11.7	8	3.93	1.62	1.1	2.17	1.47273	78	0.882253	87.4916	80.4004	277	61.56	0.482426149244293	134.707263693953	2.87922526109751	0.96	1.58	0.0801760154869568	5.60089306204151	43.0833333333333	11.2057384338732	143.483	71.6428268805908	6.51991882971168	10.4885618487541	0.607594936708861
0255	2	158	73.8934	110	108	29.6	1	1	1	125	80	1	10	1	2	9.8	19.6	3.48	2.28	1.07	1.91	2.13084	96	1.08585	59.2886	60.9537	287	118.56	0.824175442966349	175.431015612342	4.75387681212934	1.1	1.58	0.0914540622574718	7.78786509466528	47.2727272727273	12.7964570301137	201.94	78.4509405486918	6.84340650805438	10.9527011975552	0.69620253164557
0256	1	158	73.8934	102	104	29.6	0.9	2	1	120	90	1	8	2	2	9.5	9.7	3.8	1.45	0.84	2.18	1.72619	90	1.01798	92.0998	85.6137	324	53.65	0.371563556432483	168.063598241515	2.34910526016838	1.02	1.58	0.0848028577296556	6.50014827510682	33.0196078431373	11.8658056097418	128.427	74.0999591820185	6.97126789099396	11.382116356117	0.645569620253165
0257	1	158	73.8934	102	104	29.6	0.98	3	1	120	90	1	8	1	2	9.5	9.9	3.8	1.45	0.84	2.18	1.72619	90	1.01798	92.0998	85.6137	324	53.65	0.371563556432483	168.063598241515	2.34910526016838	1.02	1.58	0.0848028577296556	6.50014827510682	33.0196078431373	11.8658056097418	128.427	74.0999591820185	6.97136843698123	11.3879797769186	0.645569620253165
0258	2	158	75.8906	95	98	30.4	0.97	1	1	120	80	0	4	1	2	9.6	6.62	2.67	1.69	0.92	1.22	1.83696	73	0.825698	77.9046	80.8484	323	62.53	0.524728528934982	186.058006310455	3.48246615479454	0.95	1.58	0.0775912364759069	5.45652617244781	42.7368421052632	10.9051018608309	149.683	59.0010341783414	6.76016787243509	11.2521168647988	0.60126582278481
0259	2	158	76.8891	108	106	30.8	1	1	1	140	80	1	11	1	2	8.2	12.4	4.29	2.49	1.04	2.44	2.39423	117	1.32338	41.4121	46.6041	328	124.5	0.912282710476616	195.79996056855	5.11890000454436	1.08	1.58	0.0874436077973128	7.45638081142545	46.7407407407407	12.3166134140659	220.539	83.9423541432984	6.90481060934273	11.261758684494	0.683544303797468
0260	2	158	77.8877	96	110	31.2	0.87	1	1	130	80	0	12	1	2	9.7	10.2	4.08	2.28	0.98	2.3	2.32653	79	0.893564	73.634	76.103	390	86.64	0.824175442966349	177.828415612342	4.38648827192506	0.96	1.58	0.0770618847976905	5.60089306204151	43.0833333333333	10.8776942892066	201.94	75.1140639896727	6.66710657091794	11.4779419486166	0.607594936708861
0261	2	158	81.8819	104	104	32.8	1	1	1	150	85	1	9	1	2	9.2	8.4	2.58	1	1.12	0.98	0.892857	83	0.938808	74.2816	71.603	216	46	0	159.155	1.7677478484469	1.04	1.58	0.0807462260689671	6.81253961578517	45.6153846153846	11.4931567658285	88.57	66.251940633374	6.82650197610117	11.2255805088645	0.658227848101266
0262	2	158	85.8762	102	105	34.4	0.97	1	1	130	75	1	10	2	2	7.5	7.4	5.4	2.32	1.1	3.3	2.10909	69	0.780455	96.297	91.0346	262	102.08	0.841567185678219	190.536711302566	3.97353855364013	1.02	1.58	0.0767183640348533	6.50014827510682	45.0196078431373	11.006870668669	205.482	93.9375111028824	6.76313625049597	11.8967358316791	0.645569620253165
0263	2	158	86.8747	102	105	34.8	0.9	1	1	150	88	0	6	1	2	11.9	15.2	5.59	2.93	1.06	3.52	2.76415	84	0.950119	83.6803	73.374	376	128.92	1.07500242302898	188.296496339632	5.16920984209601	1.02	1.58	0.0761293518512613	6.50014827510682	45.0196078431373	10.9434299635004	259.51	93.4613836984301	6.6814898835054	12.3798384466086	0.645569620253165
0264	2	158	88.1229	113	127	35.3	0.89	1	1	130	80	1	20	1	1	10	12.5	2.92	2	0.91	1.51	2.1978	152	1.71926	29.083	32.4764	299	110	0.693147180559945	238.887931899063	4.51167603488904	1.13	1.58	0.0835410821138627	8.29709611061821	48.0353982300885	12.0374363528451	177.14	91.8612112417533	7.11564676846701	12.8885758967683	0.715189873417722
0265	2	159	50.0564	82	95	19.8	0.86	1	1	130	70	1	16	2	2	10.2	18.8	3.16	2.18	0.78	1.71	2.79487	98	1.10847	44.193	55.4442	303	52.32	0.779324876800998	148.675157101608	5.81153496540168	0.82	1.59	0.08885294564027	3.65846218321718	37.219512195122	11.590018599997	193.083	26.8821266954941	6.25369352283093	9.06690594837169	0.515723270440252
0266	2	159	50.0564	65	80	19.8	0.81	1	1	118	70	0	12	1	2	7.9	4.1	5.15	0.49	2.25	2.54	0.217778	58	0.656034	111.206	115.468	169	3.43	-0.71335	0.136208457992016	0.358956672249506	0.65	1.59	0.0704322130075311	1.8077091183676	27.0769230769231	9.18720986585131	43.3993	1.24076073122449	4.53894185300156	6.24089509188965	0.408805031446541
0267	2	159	51.0676	73	87	20.2	0.84	1	1	140	90	1	25	2	2	6.8	7.65	3.43	0.44	1.88	1.26	0.234043	112	1.26683	47.8138	49.1848	208	6.6	-0.820981	33.0530132497036	0.428863002929414	0.73	1.59	0.0780530811725142	2.62416062232973	32.4383561643836	10.2152747304305	38.9708	6.74880065170834	5.47511313134878	6.7162002332298	0.459119496855346
0268	2	159	54.1013	83	87	21.4	0.95	1	1	140	100	1	7	2	2	7.4	5.8	5.1	3.03	0.96	2.05	3.15625	136	1.53829	31.185	38.3851	247	75.75	1.10856261952128	141.904849752166	6.38220443762295	0.83	1.59	0.0853958989509125	3.78099522534677	37.6867469879518	11.2842859109656	268.367	25.9001220990238	6.17721627882931	8.75441780660639	0.522012578616352
0269	2	159	56.6294	85	90	22.4	0.95	1	1	101	66	0	2	1	2	11.8	7.2	3.64	1.78	1.17	2.2	1.52137	78	0.882253	96.4716	82.3024	181	48.06	0.576613364303994	85.4459473647268	3.07501027441405	0.85	1.59	0.0848310842735625	4.03064593457123	38.5882352941176	11.2953005742019	157.655	23.9960373642796	6.01206728970962	8.47961279348387	0.534591194968553
0270	2	159	56.8822	88	91	22.5	0.97	1	1	130	80	0	11	1	2	7.9	4.3	4.46	1.92	1.03	2.6	1.86408	86	0.972741	68.7852	68.7365	308	57.6	0.65232518603969	122.941649396938	3.89135910352335	0.88	1.59	0.0875647068175153	4.41660756612094	39.8636363636364	11.6679427293424	170.054	32.1338730147889	6.33852675606312	8.68069975307922	0.553459119496855
0271	2	159	57.8935	82	98	22.9	0.84	1	1	150	70	1	1	1	2	8.1	8.6	2.75	1.62	0.61	1.43	2.65574	77	0.870942	80.5589	79.5091	281	38.88	0.482426149244293	110.925663693953	5.11708766112268	0.82	1.59	0.0806414451445709	3.65846218321718	37.219512195122	10.7770273966487	143.483	38.3452206365166	6.06856264676373	10.4115061786069	0.515723270440252
0272	2	159	58.1463	90	93	23	0.97	1	1	108	70	0	4	1	2	12.8	14.61	4.41	1.67	1.12	2.81	1.49107	90	1.01798	82.0524	66.0066	174	53.44	0.512823626428664	112.150667386804	3.14585130325293	0.9	1.59	0.0882521693977599	4.68159154617621	40.6666666666667	11.8027026824759	147.912	33.0688810995613	6.36442511480001	8.9079606804094	0.566037735849057
0273	2	159	58.9047	80	92	23.3	0.87	1	1	150	80	1	10	2	1	7.5	7.29	4.65	1.2	1.35	2.68	0.888889	90	1.01798	78.4687	65.3821	164	26.4	0.182321556793955	91.5271050981277	1.6552721225341	0.8	1.59	0.0777715600660782	3.41797293850152	36.25	10.4235319555351	106.284	16.7964263147095	5.93256538168804	8.30381522703756	0.50314465408805
0274	2	159	59.916	86	96	23.7	0.89	1	1	130	70	0	5	1	2	11.2	5.29	3.75	2.21	0.86	2.09	2.56977	73	0.825698	99.8184	90.0781	133	61.88	0.792992515529661	100.862782417459	5.09648224082578	0.86	1.59	0.0826610641127671	4.15776678061218	39.0232558139535	11.1103349970955	195.74	25.355139193964	6.04680215787501	9.5692544129421	0.540880503144654
0275	2	159	60.9272	90	103	24.1	0.87	1	1	140	90	0	1	1	2	8.2	9.3	3.9	1.13	1.12	2.23	1.00893	68	0.769144	99.5632	95.2328	213	36.16	0.122217632724249	91.0131730771162	2.07474613591819	0.9	1.59	0.0855459103405633	4.68159154617621	40.6666666666667	11.5302006187742	100.084	23.8615547646228	6.29702	8.97634585015941	0.566037735849057
0276	2	159	61.4328	90	95	24.3	0.94	1	1	150	90	1	17	2	1	8.2	8.25	3.7	0.79	1.22	1.91	0.647541	97	1.09716	54.9092	59.9854	243	25.28	-0.235722	88.4314800192023	1.32549331852242	0.9	1.59	0.0850758763839478	4.68159154617621	40.6666666666667	11.4826531971733	69.9703	18.0251973516213	6.37153018012375	8.70508460481208	0.566037735849057
0277	2	159	61.9385	87	95	24.5	0.92	1	1	116	74	0	7	1	2	6.1	7.2	4.73	0.96	0.88	3.31	1.09091	80	0.904875	21.0232	77.3713	282	27.84	-0.040822	89.0811174978747	2.14877251735549	0.87	1.59	0.0817918379852383	4.28642010980167	39.448275862069	11.0544995441563	85.0272	18.8451838201152	6.21835048982731	9.58469307445414	0.547169811320755
0278	1	159	61.9385	80	84	24.5	0.95	1	1	100	60	0	25	1	2	7.8	2.44	3.69	1.1	0.94	2.23	1.17021	95	1.07454	74.8628	74.4813	297	16.5	0.0953101798043249	88.5210239556952	1.38869032673108	0.8	1.59	0.0752108855036674	3.41797293850152	24.25	10.1650570520977	97.427	11.7748551468511	6.39493777612094	9.14549051082133	0.50314465408805
0279	2	159	63.2025	83	94	25	0.88	1	1	120	80	0	0.3	1	2	5.3	6.6	3.92	0.71	1.17	2.28	0.606838	86	0.972741	87.8153	73.5849	233	17.75	-0.34249	54.2403853162762	1.12748216891965	0.83	1.59	0.0769873772113955	3.78099522534677	37.6867469879518	10.440251572327	62.8847	15.3817286432588	5.89696427814103	8.89772837028501	0.522012578616352
0280	2	159	63.9609	92	103	25.3	0.89	1	1	130	80	0	10	1	2	6.5	7	4.07	1.92	1.06	2.22	1.81132	76	0.859631	72.6972	81.5878	251	65.28	0.65232518603969	128.655849396938	3.70522640629264	0.92	1.59	0.0846594776222009	4.95273231460266	41.4347826086957	11.5035118032789	170.054	37.4443873823816	6.43049441965129	9.49885188381118	0.578616352201258
0281	1	159	64.9722	90	96	25.7	0.94	2	1	130	85	0	7	1	2	10.2	8.5	3.05	1.15	0.89	1.67	1.29213	76	0.859631	115.82	105.476	272	28.75	0.139761942375159	114.030962732253	1.68082106809371	0.9	1.59	0.0819574677950426	4.68159154617621	28.6666666666667	11.165516648384	101.856	22.9296293814225	6.62164131258333	9.99115174168847	0.566037735849057
0282	2	159	66.9946	88	100	26.5	0.88	1	1	96	62	0	8	1	2	9.8	15.5	3.51	1.03	1.13	2.12	0.911504	67	0.757833	111.731	98.093	118	30.9	0.0295588022415444	89.9944579771238	1.73682587711312	0.88	1.59	0.0785151613242412	4.41660756612094	39.8636363636364	10.7513403631999	91.2271	25.6922023126089	6.19872731853101	9.70130541545335	0.553459119496855
0283	1	159	70.0284	87	97	27.7	0.9	1	1	120	80	0	0.5	1	2	6.6	6.4	3.91	4.3	0.64	2.13	6.71875	85	0.96143	109.335	94.4995	262	94.6	1.45861502269952	130.425730499389	8.10228158408307	0.87	1.59	0.0753646195439606	4.28642010980167	27.448275862069	10.3963823619994	380.851	70.429051138812	6.44887013268069	11.9637724700101	0.547169811320755
0284	2	159	75.843	98	104	30	0.94	1	1	143	103	1	10	1	1	10.2	8.69	4.24	1.94	1.24	2.38	1.56452	58	0.656034	101.85	113.149	121	77.6	0.662687973075237	156.990073809471	3.08443876104659	0.98	1.59	0.0804970584240279	5.80323667189413	43.5510204081633	11.2530001332298	171.826	57.6338294394324	6.63100547859059	10.3868741930231	0.616352201257862
0285	2	159	79.888	99	105	31.6	0.94	1	1	160	90	1	4	2	2	6.9	6.7	4.03	3.54	0.78	2.25	4.53846	80	0.904875	86.3367	75.1529	150	145.14	1.26412672714568	200.994878671312	8.75503924183107	0.99	1.59	0.078549829016397	5.95041440250594	43.8787878787879	11.0762953819996	313.538	82.0995026735821	6.72861750665325	12.3702	0.622641509433962
0286	2	160	41.984	63	81	16.4	0.77	1	1	132	80	1	15	2	2	10.3	9	8.3	0.61	3.05	4.84	0.2	117	1.32338	58.2443	48.2327	371	3.05	-0.494296	-13.6842	0.349894110992726	0.63	1.6	0.0771586569265411	1.58213596206372	25.2063492063492	9.7229632170194	54.0277	2.92735971664855	4.24228165274167	5.34087937409673	0.39375
0287	2	160	48.128	71	86	18.8	0.83	1	1	104	60	0	3	1	2	6.1	5.4	4.29	0.72	1.5	2.29	0.48	93	1.05192	78.9134	64.0288	196	9.36	-0.328504	30.0926782971919	0.886850906819844	0.71	1.6	0.0793889012329244	2.36451897984392	30.9295774647887	10.2343305890704	63.7704	3.70449860121433	5.15288641448066	6.78041171363541	0.44375
0288	1	160	49.92	75	84	19.5	0.89	1	1	100	60	0	7	1	2	10.1	8.7	3.58	0.66	1.68	1.31	0.392857	110	1.2442	66.824	62.9615	405	6.6	-0.415515	41.6560602328434	0.490882819650901	0.75	1.6	0.0818423701112514	2.79145524256154	21.3333333333333	10.6150971951056	58.4562	8.40843106447762	5.95220117981254	6.85743818591386	0.46875
0289	2	160	53.76	75	90	21	0.83	1	1	120	80	0	2	1	2	7.4	11.2	4.12	1.65	1.19	2.03	1.38655	71	0.803077	107.707	94.0577	205	28.05	0.500775287912489	58.2354254474006	2.55860396691346	0.75	1.6	0.077897181152397	2.79145524256154	33.3333333333333	10.2289636048121	146.141	8.47867804432883	5.33523740297472	8.1720323129892	0.46875
0290	2	160	54.784	80	94	21.4	0.85	1	1	120	76	0	0.9	1	2	9.2	10.3	3.54	1.65	1.05	1.74	1.57143	70	0.791766	102.379	90.9143	146	36.3	0.500775287912489	89.3898254474006	3.06270985435596	0.8	1.6	0.0820516804687978	3.3588030217017	36	10.8084425291779	146.141	12.5815754191001	5.84278245100648	8.53356580432345	0.5
0291	1	160	56.32	80	88	22	0.9	2	1	110	60	0	14	1	2	10.6	11.3	5.2	2.02	0.75	3.54	2.69333	85	0.96143	103.463	91.5319	245	30.3	0.703097511413113	89.2781452510885	3.38154	0.8	1.6	0.0805529670749517	3.3588030217017	24	10.6600358177805	178.911	21.116355300408	6.14626135918683	9.65202785864988	0.5
0292	2	160	57.088	101	98	22.3	1.03	1	1	150	80	1	10	2	1	11.1	10.86	3.39	2.88	0.68	1.84	4.23529	160	1.80975	25.1562	31.5833	388	123.84	1.05779029414785	163.697942095319	10.1962345097408	1.01	1.6	0.100783972790556	6.15438611686341	44.3168316831683	13.3674620433282	255.082	68.3164159644424	6.75754632325857	10.1293892176138	0.63125
0293	2	160	57.088	84	92	22.3	0.91	1	1	110	70	0	8	1	2	9	10.4	3.81	1.96	0.91	2.36	2.15385	104	1.17634	60.6318	57.0158	336	50.96	0.672944473242426	95.8946722561189	4.31249725646819	0.84	1.6	0.0838203338060069	3.83973349022511	37.9047619047619	11.1174931845502	173.597	16.4423993023999	5.99354359778718	9.1803366661281	0.525
0294	2	160	57.088	80	89	22.3	0.9	1	1	140	80	1	9	2	2	7.1	4.4	4.66	2.85	2.15	2.46	1.32558	83	0.938808	73.5115	73.9351	168	62.7	1.04731899428056	100.391403212595	2.52773332308411	0.8	1.6	0.0798288893390542	3.3588030217017	36	10.5880887471907	252.424	36.3273669248878	5.80897675732959	7.28488988960921	0.5
0295	2	160	57.856	90	91	22.6	0.98	1	1	138	90	1	5	1	2	6.6	7.4	5.1	2.54	0.99	3.22	2.56566	81	0.916186	79.8308	74.9293	229	81.28	0.932164081030445	130.357443861771	5.46461127757737	0.9	1.6	0.0890109750990712	4.60644310261517	40.4444444444444	11.8322764287658	224.968	45.4180327894975	6.35730790129685	9.02817139181164	0.5625
0296	2	160	58.112	87	94	22.7	0.93	1	1	138	74	0	3	1	1	14.7	17.8	4.5	1.4	0.92	2.87	1.52174	93	1.05192	56.4901	62.4095	165	40.6	0.336472236621213	111.391936128059	3.12567	0.87	1.6	0.0857910578929627	4.21627466981721	39.2183908045977	11.4126458668803	123.998	19.1451369557205	6.28785018250382	9.32049130419053	0.54375
0297	1	160	58.112	70	90	22.7	0.78	2	2	110	80	1	8	2	1	5.8	5.11	3.11	0.78	0.96	1.53	0.8125	106	1.19896	63.5506	66.8275	467	3.9	-0.248461	33.777650095433	0.878335094571661	0.7	1.6	0.069027287959855	2.26151566357686	18.2857142857143	9.18258862852436	69.0846	5.22006086989529	5.51807555074663	8.70359595059611	0.4375
0298	2	160	58.88	85	91	23	0.93	1	1	120	70	0	5	1	2	12	11.9	4.13	2.01	0.69	2.55	2.91304	64	0.7239	115.266	104.627	191	54.27	0.698134722070984	100.122436549542	5.80447740827576	0.85	1.6	0.0830883963700419	3.96373574711811	38.3529411764706	11.0773282467821	178.026	34.0164111022019	6.03219854890676	10.2158446242555	0.53125
0299	2	160	59.904	80	80	23.4	1	1	1	130	85	1	9	1	2	6.7	11.3	5.15	1.54	1.66	2.75	0.927711	91	1.0293	60.2917	67.4941	362	33.88	0.431782416425538	76.0240688770794	1.72352496979073	0.8	1.6	0.0773071074852765	3.3588030217017	36	10.336227882434	136.398	28.1421951704967	5.74883741920141	8.08065977351445	0.5
0300	2	160	59.904	78	84	23.4	0.93	1	1	140	80	1	11	2	1	8	9.91	5.27	4.04	1.04	3.23	3.88462	84	0.950119	70.089	70.3476	238	80.8	1.39624469197306	148.430288952849	7.03651452358232	0.78	1.6	0.0753744297981446	3.12736390091476	34.974358974359	10.0778221853732	357.823	29.7364265919229	5.83878249447441	9.32899212938435	0.4875
0301	1	160	59.904	78	98	23.4	0.8	3	3	110	70	0	10	1	2	6.6	8.59	4.14	1.26	0.81	2.76	1.55556	114	1.28945	72.0623	60.2466	271	16.38	0.231111720963387	82.1972578611945	1.84431054717898	0.78	1.6	0.0753744297981446	3.12736390091476	22.974358974359	10.0778221853732	111.598	14.3096180451899	6.20908565504679	9.62618261288659	0.4875
0302	1	160	59.904	85	100	23.4	0.85	2	1	110	60	0	6	1	2	10.1	10.7	3.23	0.94	0.99	1.64	0.949495	72	0.814388	112.691	114.523	252	18.8	-0.0618754	85.1739411182021	1.22677666266734	0.85	1.6	0.0821388017031063	3.96373574711811	26.3529411764706	10.9822421250862	83.2558	17.4517382145491	6.33117069202502	9.07610653487159	0.53125
0303	1	160	60.416	85	96	23.6	0.87	1	1	142	80	0	5	1	2	6.2	4.18	3.15	0.57	0.89	1.81	0.640449	75	0.84832	100.082	100.471	176	11.4	-0.562119	92.8065838006221	0.823778517497863	0.85	1.6	0.0816740827420829	3.96373574711811	26.3529411764706	10.935608189902	50.4849	10.8308438344529	6.59705250960336	8.99875221693544	0.53125
0304	1	160	61.952	81	92	24.2	0.88	3	2	120	80	0	10	1	2	6.9	10.4	5.01	0.92	1.32	3.35	0.69697	116	1.31207	65.7054	59.4529	310	14.72	-0.0833816	76.9392046033409	0.842977037898621	0.81	1.6	0.0765387649812638	3.47677688938387	24.4938271604938	10.2909946691752	81.4844	11.9227640649148	6.34331450969462	8.60290002388009	0.50625
0305	1	160	61.952	86	92	24.2	0.95	1	1	147	80	1	20	2	2	7.1	8.9	3.74	1.02	1.16	2.06	0.87931	95	1.07454	70.1104	73.9391	300	21.42	0.0198026272961797	109.300457800516	1.12916514438494	0.86	1.6	0.081263380103564	4.08924894683815	26.7906976744186	10.9262412536922	90.3414	16.2951416693461	6.68913566179607	8.88133560657944	0.5375
0306	2	160	61.952	86	96	24.2	0.89	1	1	130	80	1	8	1	2	8.6	13.2	4.96	2.14	1.06	2.94	2.01887	82	0.927497	74.0074	71.2824	193	59.92	0.76080582903376	145.536039762382	3.9579483102767	0.86	1.6	0.081263380103564	4.08924894683815	38.7906976744186	10.9262412536922	189.54	32.0862657974836	6.32114984275071	9.40265456589036	0.5375
0307	2	160	61.952	82	93	24.2	0.88	1	1	120	80	0	10	1	2	7.1	14.2	3.99	1.8	1.09	2.2	1.65138	81	0.916186	91.4859	77.0256	116	43.2	0.587786664902119	99.6269977965083	3.08690751727612	0.82	1.6	0.0774836880057238	3.5962555890253	36.9756097560976	10.4180439860786	159.426	58.4425617044174	5.92013730823098	9.30578546671745	0.5125
0308	2	160	61.952	86	89	24.2	0.97	1	1	120	80	0	13	1	2	9.8	6.92	3.54	1.21	0.78	2.16	1.55128	61	0.689967	119.072	112.425	204	33.88	0.19062035960865	79.9602654980399	3.04125599254787	0.86	1.6	0.081263380103564	4.08924894683815	38.7906976744186	10.9262412536922	107.17	17.8455000882612	6.02922951974904	9.89231900413179	0.5375
0309	1	160	62.976	87	87	24.6	1	1	1	120	80	0	3	1	2	10.1	5.71	3.76	2.06	0.61	2.41	3.37705	80	0.904875	91.6729	105.311	281	45.32	0.72270598280149	109.872331621633	4.34866552401477	0.87	1.6	0.0813147235581854	4.21627466981721	27.2183908045977	10.9630581177281	182.454	62.6417292008489	6.29698395209051	10.8957988437654	0.54375
0310	2	160	62.976	90	100	24.6	0.9	1	1	100	60	0	19	1	2	11.3	9.9	6.04	1.19	1.55	3.78	0.767742	88	0.995363	73.0978	66.4229	305	38.08	0.173953307123438	112.401383491228	1.56081424317206	0.9	1.6	0.0841186795429504	4.60644310261517	40.4444444444444	11.3410946045463	105.398	38.5053702607634	6.40686476218491	8.41386970193422	0.5625
0311	1	160	62.976	80	92	24.6	0.87	2	2	110	70	0	0.1	1	2	10.3	11.4	4.44	1.12	1.15	2.64	0.973913	93	1.05192	96.5828	81.6201	328	16.8	0.113328685307003	70.5332310767541	1.15321301912418	0.8	1.6	0.0747721595937337	3.3588030217017	24	10.0809729818189	99.1984	20.3391681256027	6.14847434784529	9.09688785778999	0.5
0312	1	160	62.976	95	89	24.6	1.06	2	1	106	61	0	3	1	2	11.7	10.18	4.93	2.93	0.778	3.3	3.76607	92	1.04061	102.772	83.6375	184	87.9	1.07500242302898	155.721093306638	5.2955490620151	0.95	1.6	0.0887919395175588	5.28712801788123	30.3157894736842	11.9711554159099	259.51	64.1044125955776	6.75424520393385	10.3904891538203	0.59375
0313	2	160	63.488	82	90	24.8	1	1	1	140	80	1	10	2	2	11.4	16.9	4.09	1.28	0.88	2.65	1.45455	105	1.18765	69.0798	53.1122	286	30.72	0.246860077931526	118.418356698558	2.68202591294508	0.82	1.6	0.0762288568778191	3.5962555890253	36.9756097560976	10.2912476515633	113.37	29.5145939984731	6.10310066098833	9.99320467377333	0.5125
0314	2	160	64	94	100	25	0.94	1	1	110	66	0	13	1	2	10.5	16.78	3.3	0.81	1.14	1.64	0.710526	84	0.950119	81.2011	71.8724	158	29.16	-0.210721	96.0893317948897	1.49508926796294	0.94	1.6	0.0869176261319742	5.14794263597815	41.9574468085106	11.75	71.7417	25.638819453192	6.47992540782014	9.24003648798577	0.5875
0315	1	160	64.768	93	95	25.3	0.97	1	2	160	96	1	19	1	1	7.6	4.86	4.48	2.3	0.92	2.82	2.5	95	1.07454	71.9702	78.4172	279	64.4	0.832909122935104	144.858600704572	3.38938933903931	0.93	1.6	0.0853118336257697	5.01028319626852	29.5913978494624	11.5558715377096	203.711	42.8468435037605	6.76830696367909	9.82397302984776	0.58125
0316	2	160	65.024	106	107	25.4	1	1	1	140	80	0	20	1	1	10.8	11.4	5.41	2.09	0.97	3.51	2.15464	126	1.42518	34.1928	42.6533	157	100.32	0.73716406597672	162.861443263234	5.0668785909107	1.06	1.6	0.0969817603442159	6.9194034290262	45.811320754717	13.1452552740703	185.111	80.6837714565304	6.82427168993765	9.91692705530329	0.6625
0317	1	160	65.024	86	90	25.4	0.93	1	1	140	80	1	24	1	1	7.5	10.3	2.74	1.1	0.61	1.48	1.80328	83	0.938808	83.0655	87.9865	314	23.1	0.0953101798043249	117.933623955695	2.25592657027642	0.86	1.6	0.0786833149962506	4.08924894683815	26.7906976744186	10.6650184299061	97.427	19.8185898384028	6.70432978924304	11.137046895102	0.5375
0318	2	160	65.024	83	96	25.4	0.86	1	1	100	60	0	11	1	2	7	9	4.09	1.12	0.9	2.62	1.24444	97	1.09716	79.622	60.9981	220	28	0.113328685307003	94.3039485278065	2.29146741895984	0.83	1.6	0.0759385481940558	3.71724061691413	37.4457831325301	10.2929829032814	99.1984	20.4393782651794	6.0179942976838	9.88384447636164	0.51875
0319	2	160	65.792	99	96	25.7	1.03	1	1	120	70	0	20	1	2	12.2	12.21	4.06	1.83	1.01	2.35	1.81188	100	1.13109	70.0244	55.5105	191	75.03	0.60431596685333	164.222002842088	3.95297007417322	0.99	1.6	0.0898710441967323	5.85916482187463	43.6767676767677	12.2053053862648	162.083	46.6960235863387	6.76332388230816	9.87192188184613	0.61875
0320	2	160	66.048	93	89	25.8	1.05	1	1	120	80	0	2	1	2	6.8	8.4	3.5	3.75	0.65	1.8	5.76923	78	0.882253	72.5564	79.0141	450	131.25	1.32175583998232	163.288012197697	11.7976800032529	0.93	1.6	0.084206022395083	5.01028319626852	41.5913978494624	11.4433481998607	332.137	62.7675310499385	6.47593908132198	11.3588580991364	0.58125
0321	2	160	66.048	87	98	25.8	0.88	1	1	128	78	1	6	1	2	8.6	7.59	4.94	4.99	0.76	2.71	6.56579	68	0.769144	102.629	96.6956	307	144.71	1.60743590976343	151.254051772194	12.5603562832594	0.87	1.6	0.0787733757889486	4.21627466981721	39.2183908045977	10.7050676708375	441.964	76.3603721601873	6.14434940564483	10.8880481723937	0.54375
0322	2	160	66.048	78	86	25.8	0.9	3	1	130	88	1	2	1	2	7.4	7.1	3.49	0.56	1.33	1.82	0.421053	62	0.701278	103.382	102.931	189	11.2	-0.579818	73.212616628743	0.722148878976701	0.78	1.6	0.070624405879747	3.12736390091476	34.974358974359	9.59764687730255	49.5992	16.5113134783462	5.80940881926689	8.76962177887517	0.4875
0323	2	160	66.56	85	100	26	0.85	1	1	110	88	1	0.04	2	2	6.7	8.9	3.77	1.61	0.89	2.08	1.80899	75	0.84832	97.3807	84.6993	169	43.47	0.476234178996372	108.497670956896	3.36613245989824	0.85	1.6	0.076567306395597	3.96373574711811	38.3529411764706	10.418669679216	142.598	33.6322587316368	6.08332791904218	10.1840163758883	0.53125
0324	2	160	67.072	90	99	26.2	0.91	1	1	148	80	1	20	2	1	13.3	16.1	4.8	2.11	1.11	2.73	1.9009	95	1.07454	61.5049	61.9496	401	67.52	0.746687947487975	133.391712792122	3.72878627890359	0.9	1.6	0.0806581624848904	4.60644310261517	40.4444444444444	10.9893468538767	186.883	60.9634354808817	6.35050673615973	9.8684455341223	0.5625
0325	1	160	67.84	90	95	26.5	0.95	1	1	140	90	1	0.5	1	2	8.4	9.43	5.39	0.88	1.18	3.44	0.745763	112	1.26683	82.1232	62.2592	290	22	-0.127833	113.635065826783	0.953793173822353	0.9	1.6	0.0800482672508984	4.60644310261517	28.4444444444444	10.9269659515192	77.9416	25.6358280182704	6.75319257582186	9.42009888488278	0.5625
0326	2	160	68.096	85	100	26.6	0.85	1	1	140	70	1	6	2	2	6.6	6.02	4.28	1.54	1.26	2.5	1.22222	76	0.859631	78.9457	79.827	121	41.58	0.431782416425538	127.184068877079	2.24459425042097	0.85	1.6	0.0754115458294848	3.96373574711811	38.3529411764706	10.3004956903134	136.398	27.6235305150682	6.21044734197545	9.31533627115843	0.53125
0327	2	160	68.096	88	88	26.6	1	1	1	120	75	0	1	1	1	6.3	5.2	3.35	0.69	1	1.75	0.69	88	0.995363	73.3828	67.2206	382	20.7	-0.371064	96.5245080279005	1.3118993218931	0.88	1.6	0.0780731297999372	4.34481451777776	39.6363636363636	10.6640425970304	61.1133	38.7935955000851	6.31387536264455	9.6446351919571	0.55
0328	2	160	68.096	82	95	26.6	0.86	1	1	140	70	1	11	2	2	8.2	11.4	6.01	1.14	1.28	3.97	0.890625	84	0.950119	91.3802	70.9749	280	27.36	0.131028262406404	108.212883713279	1.57789274295135	0.82	1.6	0.0727499618590324	3.5962555890253	36.9756097560976	9.93694878359648	100.97	42.9300454854684	6.04373337421157	9.36430459862866	0.5125
0329	1	160	68.608	90	95	26.8	0.95	1	1	120	80	0	0.05	1	2	8.4	5.18	3.25	1.23	0.91	1.81	1.35165	93	1.05192	107.304	89.9795	412	30.75	0.207014169384326	102.297111726455	1.71786514551185	0.9	1.6	0.0794497720350388	4.60644310261517	28.4444444444444	10.865635443088	108.941	32.1865171138481	6.30458213564375	10.1175172419469	0.5625
0330	1	160	68.864	90	98	26.9	0.91	2	1	130	80	1	13	2	2	8.2	8.6	3.49	0.92	1.21	1.68	0.760331	90	1.01798	86.9839	80.8699	255	23	-0.0833816	116.175404603341	0.964322283868508	0.9	1.6	0.0792527482954405	4.60644310261517	28.4444444444444	10.8454202898708	81.4844	24.0952490476367	6.78135608410996	9.45021513872038	0.5625
0331	2	160	69.12	87	100	27	0.87	1	1	120	70	1	27	2	1	9.3	13.52	4.22	1.11	1.33	2.15	0.834586	100	1.13109	56.7528	54.6994	220	32.19	0.104360015324243	142.931554209292	1.55523305848611	0.87	1.6	0.0764217101207358	4.21627466981721	39.2183908045977	10.464473629062	98.3127	26.5461754795976	6.42986583129755	9.41127097828748	0.54375
0332	1	160	69.12	96	97	27	1	2	1	110	70	0	6	1	2	11	11.5	3.4	2.32	0.64	1.8	3.625	92	1.04061	83.7369	81.3171	268	71.92	0.841567185678219	162.349678084921	4.89387374776175	0.96	1.6	0.0843274042711568	5.42784111794197	30.6666666666667	11.5470053837925	205.482	65.400060730122	6.89789687804306	11.7359601940756	0.6
0333	2	160	69.12	85	99	27	0.85	1	1	96	62	0	8	1	2	9.8	15.5	3.81	1.03	1.13	2.12	0.911504	67	0.757833	111.731	98.093	113	27.81	0.0295588022415444	88.7494579771238	1.65952040089871	0.85	1.6	0.0746648891984201	3.96373574711811	38.3529411764706	10.2239110168996	91.2271	24.0210032405314	6.05191864027618	9.8336757374562	0.53125
0334	2	160	69.888	86	109	27.3	0.79	1	1	135	90	1	0.08	1	2	7.2	7.3	4.9	1.02	1.66	2.88	0.614458	83	0.938808	81.6813	72.4776	173	28.56	0.0198026272961797	103.380752461296	1.12458888051409	0.86	1.6	0.0749888503009365	4.08924894683815	38.7906976744186	10.2871990940909	90.3414	31.8416202842338	6.20592226122951	8.81376370279022	0.5375
0335	2	160	70.912	95	98	27.7	0.97	1	1	110	70	0	2	1	2	7.7	8.16	3.81	1.44	0.89	2.22	1.61798	84	0.950119	75.8666	68.3207	154	53.28	0.364643113587909	165.201810196255	3.24333431557062	0.95	1.6	0.0820371254758505	5.28712801788123	42.3157894736842	11.2814192225575	127.541	42.6838905244017	6.70057658221448	10.6083738644601	0.59375
0336	1	160	71.68	103	93	28	1.1	1	1	150	74	1	30	2	2	9.2	12.1	4.67	0.99	1.47	2.61	0.673469	118	1.33469	58.8961	57.5837	422	37.62	-0.0100503	166.938492611223	0.955637887737417	1.03	1.6	0.0883090499369854	6.45576282063786	32.9320388349515	12.1657314749845	87.6843	45.359815344004	7.1378589250548	9.36986652301674	0.64375
0337	1	160	72.96	100	104	28.5	0.9	1	1	130	80	0	7	1	2	9	9.6	3.99	1.85	0.48	2.4	3.85417	98	1.10847	71.5894	74.2789	225	64.75	0.615185639090233	178.745484059985	5.25616694670639	1	1.6	0.0847312152599662	6.00600700194275	32	11.7073226447712	163.855	69.876623057824	7.06082014321753	13.2659549301711	0.625
0338	2	160	72.96	93.5	110	28.5	0.85	1	1	110	70	0	3	1	2	6.9	8.3	4.77	2.7	1.14	2.88	2.36842	66	0.746522	115.8	107.245	246	95.85	0.993251773010283	117.164290494889	4.59456637244243	0.935	1.6	0.0792236862680684	5.07892228347924	41.7754010695187	10.946346672861	239.139	71.1384206282107	6.14308740814117	10.2965454764803	0.584375
0339	2	160	74.24	96	106	29	0.91	1	1	119	80	0	0.33	1	2	9.7	8.91	3.97	1.76	0.91	2.44	1.93407	69	0.780455	105.371	100.945	257	66.88	0.56531380905006	109.45627704783	3.81243458166535	0.96	1.6	0.0804042940371789	5.42784111794197	42.6666666666667	11.1417202906231	155.883	57.4419578271501	6.24436305420729	10.9883073399378	0.6
0340	2	160	75.008	88	96	29.3	0.92	1	1	110	70	1	17	1	2	8.7	7.5	4.52	0.93	1.03	2.59	0.902913	66	0.746522	103.654	95.5758	190	27.9	-0.0725707	121.173789252887	1.62144480885268	0.88	1.6	0.0731999751998518	4.34481451777776	39.6363636363636	10.160822841636	82.3701	37.2253277559007	6.33864002590052	10.4804475928977	0.55
0341	1	160	76.032	96	100	29.7	0.96	2	2	120	70	0	0.5	1	2	11.4	6.61	3.58	1.05	1.16	1.82	0.905172	90	1.01798	106.253	91.5528	262	32.55	0.048790164169432	121.543183611727	1.15707227375133	0.96	1.6	0.0791359114701504	5.42784111794197	30.6666666666667	11.0096376512636	92.9985	53.2495447146688	6.56895281570024	10.2567902585996	0.6
0342	2	160	76.8	99	108	30	0.92	1	1	142	90	1	15	2	2	8.9	6.1	8.86	1.93	1.41	6.23	1.36879	90	1.01798	63.9979	67.1424	277	79.13	0.657520002916794	145.662395315972	2.72611029335236	0.99	1.6	0.0810639384928469	5.85916482187463	43.6767676767677	11.2967777485441	170.94	58.8031700821006	6.56506068168585	9.96334657231085	0.61875
0343	1	160	78.08	101	102	30.5	0.9	2	1	136	98	0	1	1	2	7.5	6.4	4.06	1.78	0.94	2.41	1.89362	93	1.05192	89.7137	83.8536	281	64.08	0.576613364303994	163.569694014688	2.50718466700997	1.01	1.6	0.0817952635786006	6.15438611686341	32.3168316831683	11.430137937868	157.655	89.3882713968151	6.85918417458022	11.217634156275	0.63125
0344	2	160	80.64	102	103	31.5	0.9	1	1	150	80	1	7	1	2	6.5	6.8	3.62	1.3	1.2	1.8	1.08333	75	0.84832	82.0891	80.6752	296	57.2	0.262364264467491	164.334603155227	2.15739504438806	1.02	1.6	0.0808474781993813	6.30430407821899	44.6274509803922	11.358602781278	115.141	74.9230956713797	6.77792054580968	10.6982866581491	0.6375
0345	2	160	80.896	97	109	31.6	0.89	1	1	130	80	0	5	1	2	9.8	10.31	4.23	0.72	1.3	2.47	0.553846	104	1.17634	76.3933	55.4026	133	28.08	-0.328504	119.108678297192	1.04682749640384	0.97	1.6	0.0767220775472275	5.57008373442039	43.0103092783505	10.7847035149356	63.7704	50.7557722782081	6.5717792531375	10.460631648478	0.60625
0346	2	160	81.92	90	110	32	0.77	1	1	130	84	1	5	1	2	11.9	17.3	4.66	1.5	1.1	2.85	1.36364	75	0.84832	101.43	84.6993	179	48	0.405465108108164	134.215292698381	2.37279033899681	0.9	1.6	0.0705909780614084	4.60644310261517	40.4444444444444	9.94368911043582	132.855	85.9021036230801	6.30653497472206	11.3669552217814	0.5625
0347	2	160	84.992	106	102	33.2	1.04	1	1	140	85	1	0.08	1	2	8	8.63	4.58	1.36	1.36	3.07	1	88	0.995363	54.6246	64.8307	300	65.28	0.307484699747961	189.613991661979	2.0025932289678	1.06	1.6	0.0811248334378929	6.9194034290262	45.811320754717	11.4978553526666	120.455	91.3757335177657	6.92121373232961	10.8609120736301	0.6625
0348	1	160	84.992	100	100	33.2	1	1	1	130	80	1	20	1	2	7.6	9.7	5.05	2.06	0.81	3.26	2.54321	113	1.27814	57.2966	59.6879	599	72.1	0.72270598280149	186.746331621633	3.16816320055102	1	1.6	0.0765328617338612	6.00600700194275	32	10.8470333515722	182.454	71.4176714817525	7.19304735369904	12.6494358680684	0.625
0349	2	160	84.992	93	106	33.2	0.88	1	1	148	100	1	0.33	1	2	7.2	6.09	5.95	1.58	1.1	4.02	1.43636	75	0.84832	90.9356	85.3471	239	55.3	0.457424847038875	141.297211918266	2.52367966607657	0.93	1.6	0.0711755614124909	5.01028319626852	41.5913978494624	10.0877410169622	139.941	83.175260139329	6.38178489839309	11.4223900406358	0.58125
0350	2	160	87.04	115	122	34	0.94	1	1	110	70	0	0.5	1	2	9.2	11.93	3.35	1.79	0.56	2.07	3.19643	79	0.893564	90.9349	89.2781	262	102.03	0.582215619852664	144.669293045342	6.84051148483252	1.15	1.6	0.0866267266971858	8.39418490585695	48.1739130434783	12.3264608071178	158.54	92.3899289218606	6.47088569610317	14.4493944366245	0.71875
0351	2	160	105.984	129	123	41.4	1.05	1	1	100	70	0	2	1	2	10.5	9.1	4.46	1.25	0.89	2.87	1.40449	64	0.7239	116.468	114.959	260	88.75	0.22314355131421	175.236787600253	2.96092938071803	1.29	1.6	0.0852176378002631	10.9414094403892	51.1937984496124	12.5305333607292	110.713	97.7563418616845	6.57883529560682	14.4708618367568	0.80625
0352	1	161	45.3618	69	77	17.5	0.9	2	1	105	65	0	3	1	2	6.9	5.2	2.51	0.56	0.72	1.32	0.777778	86	0.972741	110.811	93.983	246	2.24	-0.579818	10.6085931044353	0.940419722105549	0.69	1.61	0.0806759559669361	2.11695197399473	17.3333333333333	10.2448166514377	49.5992	1.55067881166838	5.08623203347622	7.7987484929334	0.428571428571429
0353	2	161	48.9907	83	94	18.9	0.89	1	1	120	90	1	0.17	1	2	13.9	5.68	4.28	1.85	1.21	2.54	1.52893	91	1.0293	88.8568	66.2331	130	46.25	0.615185639090233	81.4381810102277	3.29365962013652	0.83	1.61	0.0921914441773314	3.65468125077712	37.2048192771084	11.8582694462558	163.855	11.7332216231147	5.93662524002901	7.44374690341238	0.515527950310559
0354	2	161	52.1012	70	90	20.1	0.77	1	1	120	70	0	0.5	1	2	7.1	6.02	5.01	0.77	1.22	3.21	0.631148	74	0.837009	100.716	87.4657	173	9.24	-0.261365	26.725936978016	1.11180643796235	0.7	1.61	0.0746255818625299	2.21719634602044	30	9.69782036403197	68.1989	4.89931462395281	4.93271016206079	7.52686235195339	0.434782608695652
0355	2	161	52.1012	78	88	20.1	0.89	1	1	130	80	0	4	1	2	8.8	6.7	4.89	1.15	1.54	2.68	0.746753	71	0.803077	103.781	89.9662	231	23	0.139761942375159	58.1635348288363	1.46579073478992	0.78	1.61	0.0831542197896762	3.07220446782947	34.7179487179487	10.8061426913499	101.856	9.44975412459697	5.64200342242945	7.2222	0.484472049689441
0356	1	161	56.767	72	88	21.9	0.81	2	2	105	65	0	7	1	2	15.9	5.8	4.72	0.79	0.78	3.22	1.01282	85	0.96143	108.287	92.9379	181	5.53	-0.235722	33.4115086625365	1.14711851270895	0.72	1.61	0.0724920111409827	2.42209853818633	19.2777777777778	9.5561853131334	69.9703	4.76588569692679	5.47554444702962	9.04017956746217	0.447204968944099
0357	1	161	58.063	87	90	22.4	0.97	2	2	100	70	0	7	1	2	12.5	6.7	3.95	0.72	1.42	1.98	0.507042	81	0.916186	101.326	94.5472	148	15.84	-0.328504	89.1005105266152	0.685940819262629	0.87	1.61	0.0862861256420694	4.14744551161141	26.9885057471264	11.4174565467983	63.7704	9.80770396630798	6.52712770190024	7.82574937079149	0.540372670807453
0358	2	161	59.0999	83	95	22.8	0.87	1	1	140	80	1	21	2	2	7.1	8.4	4.54	0.91	1.61	2.33	0.565217	111	1.25551	66.1707	50.3196	248	22.75	-0.0943107	80.4516073842235	1.10495974989674	0.83	1.61	0.0813533153772942	3.65468125077712	37.2048192771084	10.7965448410592	80.5987	11.4128882771139	6.04123391385886	7.79612	0.515527950310559
0359	1	161	59.8775	81	94	23.1	0.86	1	2	137	90	0	6	1	2	9.9	7.1	4.44	1.35	0.99	2.87	1.36364	90	1.01798	94.0881	85.937	200	21.6	0.300104592450338	79.1685010339074	1.69034297336644	0.81	1.61	0.0787041127905326	3.41723557322581	24.2469135802469	10.4677454448284	119.57	43.9146580677654	6.13831255113116	8.98058729043412	0.503105590062112
0360	2	161	59.8775	82	84	23.1	0.98	2	1	110	80	0	5	1	2	11.9	8.8	3.84	2.41	0.78	2.08	3.08974	89	1.00667	78.6569	67.8337	214	57.84	0.879626747502564	115.322159480702	5.92528649403181	0.82	1.61	0.079675768503996	3.53521495251766	36.7317073170732	10.5969768700732	213.454	35.7010681186531	5.93827896999988	9.84222286056594	0.509316770186335
0361	2	161	59.8775	76	88	23.1	0.86	1	1	120	70	0	17	1	2	7.2	6.8	5.62	0.82	1.24	3.85	0.66129	77	0.870942	92.2584	79.0198	114	14.76	-0.198451	74.0541906763402	1.1753814193756	0.76	1.61	0.0738458342232158	2.84959212908223	33.6315789473684	9.82158831860441	72.6274	5.0732216125952	5.62251103442894	8.31813357145782	0.472049689440994
0362	1	161	60.9143	82	96	23.5	0.85	3	3	126	80	1	0.1	1	2	12.1	8.1	4.54	1.34	1.17	2.71	1.1453	103	1.16503	69.7219	66.45	148	22.78	0.29266961396282	101.159331507182	1.42433452643025	0.82	1.61	0.0787690618242826	3.53521495251766	24.7317073170732	10.5064027569219	118.684	20.9284097874709	6.48993754131211	8.72458201254703	0.509316770186335
0363	2	161	65.0617	84	95	25.1	0.88	1	1	140	100	1	18	1	2	8.8	8.22	4.97	2.01	1	3.15	2.01	156	1.76451	26.7446	32.6776	328	52.26	0.698134722070984	136.760836549542	3.7709988878177	0.84	1.61	0.0772236871431224	3.77563594656709	37.6666666666667	10.4139754442061	178.026	35.104753170218	6.16328463750987	9.65205229495698	0.521739130434783
0364	1	161	65.0617	90	98	25.1	0.92	2	1	132	78	1	11	1	2	8.6	8.7	3.41	1.55	0.73	1.9	2.12329	93	1.05192	73.9495	75.5494	261	38.75	0.438254930931155	142.911008480485	2.79785752871287	0.9	1.61	0.0827396647962026	4.5327058540035	28.2222222222222	11.1578308330779	137.284	27.8130390355826	6.87104354701487	10.500608506318	0.559006211180124
0365	2	161	65.0617	87	100	25.1	0.87	1	1	132	78	0	10	1	2	6	5.21	3.12	0.5	1.51	1.12	0.331126	74	0.837009	89.2514	81.1238	182	14.5	-0.693147	85.6968681009366	0.643418243142809	0.87	1.61	0.0799816759696625	4.14744551161141	38.9885057471264	10.785903138642	44.285	10.5479501726541	6.31117126420909	8.21985969493864	0.540372670807453
0366	2	161	66.8762	90	96	25.8	0.94	1	1	120	70	0	16	1	2	7.7	5.9	5.59	5.76	0.82	3.26	7.02439	86	0.972741	77.9777	68.3343	429	184.32	1.7509374747078	188.690073994382	13.9010272013151	0.9	1.61	0.0812362312957566	4.5327058540035	40.2222222222222	11.0054240351295	510.163	69.0868592011261	6.42536774266566	10.6173450748902	0.559006211180124
0367	2	161	67.913	92	99	26.2	0.92	1	1	135	72	1	13	2	2	8.8	14.9	3.36	2.29	0.7	1.83	3.27143	92	1.04061	64.8896	62.348	232	77.86	0.828551817566148	162.47722026643	6.55980267430785	0.92	1.61	0.0821941095923108	4.79704003493691	41	11.1637809309223	202.825	77.7047469164466	6.53388973771282	11.2491510763185	0.571428571428571
0368	1	161	67.913	85	93	26.2	0.91	1	1	122	80	0	18	1	2	14.4	14.3	5.96	2.57	0.98	3.59	2.62245	78	0.882253	111.636	100.696	267	51.4	0.943905898907128	112.988329775957	3.18773676759322	0.85	1.61	0.0759402099494176	3.89808053886946	26.1176470588235	10.314362816613	227.625	38.1963440600461	6.42618395021653	10.2282663133349	0.527950310559006
0369	2	161	67.913	96	105	26.2	0.91	1	1	142	82	0	0.17	1	2	12.4	6.3	5.09	1.34	0.99	3.56	1.35354	74	0.837009	90.7744	81.1238	173	50.92	0.29266961396282	145.689143851162	2.83208538400942	0.96	1.61	0.0857677665311069	5.34375366886962	42.4583333333333	11.6491627105277	118.684	76.095970957245	6.64656804842726	9.79622752080116	0.596273291925466
0370	2	161	69.9867	93	101	27	0.92	1	1	110	70	0	1	1	2	6.7	8.8	4.87	2.23	1.25	2.56	1.784	73	0.825698	93.1236	87.572	203	78.05	0.802001585472027	130.442583038368	3.55371575204928	0.93	1.61	0.0814380753113737	4.93146024542068	41.3763440860215	11.1166822017878	197.511	83.6398978000895	6.35792701209546	9.63097429759809	0.577639751552795
0371	1	161	69.9867	85	99	27	0.86	2	2	118	88	0	10	1	2	7.4	9.62	5.63	5.27	0.87	3.34	6.05747	76	0.859631	104.961	103.276	208	105.4	1.66203036255327	131.966267976172	7.24075421227995	0.85	1.61	0.0744326494781373	3.89808053886946	26.1176470588235	10.1604084639996	466.764	60.9510900189961	6.46015409115494	10.8936849025845	0.527950310559006
0372	2	161	74.9117	105	103	28.9	1.02	1	1	150	70	0	0.5	1	2	5.9	5.6	2.52	0.69	0.92	1.14	0.75	69	0.780455	89.2813	88.4384	218	32.43	-0.371064	141.616308027901	1.62035260334621	1.05	1.61	0.0878707768386755	6.66234419618138	45.3333333333333	12.1314999750705	61.1133	32.0727669403254	6.85423591863533	10.5344940120072	0.652173913043478
0373	2	161	74.9117	106	113	28.9	0.97	1	1	126	73	1	15	1	2	7.5	8	5.9	1.1	1.55	4.85	0.709677	93	1.05192	62.9068	61.1889	249	52.8	0.0953101798043249	153.93353274902	1.54783912790716	1.06	1.61	0.0887076413799962	6.81646013188032	45.622641509434	12.2470380700712	97.427	45.7997414532901	6.85071662261675	9.39309062789413	0.658385093167702
0374	2	161	82.9472	100	100	32	1	1	1	170	104	0	16	1	2	9.9	10.2	5.06	2.08	0.92	3.31	2.26087	83	0.938808	76.628	70.2241	240	87.36	0.732367893713227	194.711747454038	4.37113067280572	1	1.61	0.0781904554956896	5.91461995573945	43.8	10.979918962524	184.226	68.0955093567948	6.78927341569632	11.8792531562249	0.62111801242236
0375	2	161	88.909	117	108	34.3	1	1	1	140	90	1	10	1	2	14.8	18.7	1.86	1.14	1.1	2.83	1.03636	90	1.01798	61.3252	65.7941	332	67.26	0.131028262406404	176.952683713279	2.24382334493076	1.17	1.61	0.0873460983605413	8.61305129640698	48.4786324786325	12.4083183045363	100.97	89.6000204663944	6.91924129594337	11.9278006245536	0.726708074534162
0376	2	161.6	66.5921	90	96	25.5	0.94	1	1	140	80	0	1	1	2	10	5.2	4.26	3.14	0.84	2.38	3.7381	75	0.84832	88.6848	83.7852	188	100.48	1.14422279992016	144.254898524826	7.44703923707168	0.9	1.616	0.0817200036950394	4.48912618462828	40.0888888888889	11.0288711470174	278.11	62.8465243553548	6.29060931633786	10.2470585084582	0.556930693069307
0377	2	162	48.8138	70	94	18.6	0.74	1	1	124	68	0	9	1	2	6.6	4.36	4.52	0.55	1.88	2.18	0.292553	70	0.791766	83.1184	88.8821	179	6.6	-0.597837	24.9572008499566	0.535718199893986	0.7	1.62	0.0783427063049798	2.17370049708268	29.7142857142857	10.0190502170407	48.7135	3.54265644069357	5.04238955960343	6.26381150487613	0.432098765432099
0378	2	162	53.0129	84	84	20.2	1	1	1	128	80	1	10	1	2	11	12.24	3.96	2.25	0.89	2.52	2.52809	65	0.735211	107.148	99.2813	255	58.5	0.810930216216329	104.701185396761	5.33055823669943	0.84	1.62	0.0889790024418437	3.71273281049525	37.4285714285714	11.536885616407	199.282	24.4497918313658	6.01861048616063	8.72955773301482	0.518518518518518
0379	2	162	55.1124	74	96	21	0.77	1	1	128	68	0	9	1	2	8	5.7	2.08	0.4	1	0.71	0.4	72	0.814388	93.286	84.1397	145	6.4	-0.916291	49.1582805006836	0.728276898024724	0.74	1.62	0.0763826431473526	2.58422932959343	32.2162162162162	9.96797770213792	35.428	7.99103303919258	5.49531277138978	7.98846191392244	0.45679012345679
0380	2	162	55.6373	76	88	21.2	0.86	1	1	119	72	0	19	1	2	11.4	12.2	6.13	1.6	1.46	3.88	1.09589	88	0.995363	89.5151	67.8627	208	28.8	0.470003629245736	83.1897442988105	2.03909970147277	0.76	1.62	0.0779528822833104	2.79823112154367	33.3684210526316	10.1889785339485	141.712	12.1965817963925	5.53775913599486	7.8209000384135	0.469135802469136
0381	1	162	55.8997	85	88	21.3	0.96	1	1	140	90	1	10	1	2	6.2	6.26	3.34	2.19	0.76	1.65	2.88158	103	1.16503	62.1393	65.0305	165	43.8	0.783901543828409	137.391633964225	3.90745908078835	0.85	1.62	0.086911053871481	3.83364904385814	25.8823529411765	11.3687864665069	193.968	37.5141394363016	6.69683640933091	9.25634335901978	0.524691358024691
0382	1	162	56.9495	76	94	21.7	0.8	2	1	130	80	0	12	1	2	11.6	9.8	4.93	1.61	1.13	3.28	1.42478	78	0.882253	101.277	97.5749	170	17.71	0.476234178996372	70.9165519379202	1.71131010115212	0.76	1.62	0.0767508032052314	2.79823112154367	21.3684210526316	10.0709099062725	142.598	14.3339371153134	5.93873165186097	8.42743108073029	0.469135802469136
0383	2	162	56.9495	77	88	21.7	0.88	1	1	100	70	0	10	1	2	6.8	5.6	4.24	1.59	1.1	2.39	1.44545	81	0.916186	91.9738	77.0256	200	30.21	0.46373401623214	78.4030644853899	2.69172811025813	0.77	1.62	0.0777606821947739	2.90742084364791	33.9220779220779	10.2034218787235	140.826	11.5284473240916	5.53758211207298	8.33534553956143	0.475308641975309
0384	1	162	57.9992	85	91	22.1	0.94	1	1	120	83	0	7	1	2	7.8	10	3.5	0.8	1.12	1.94	0.714286	95	1.07454	93.4465	78.1601	251	16	-0.223144	86.9454418710874	0.950646822317646	0.85	1.62	0.084800790880872	3.83364904385814	25.8823529411765	11.1611199178947	70.856	13.5121339081325	6.40199579473748	8.37322653184519	0.524691358024691
0385	2	162	59.8363	94	96	22.8	0.97	1	1	150	70	1	18	1	2	9.3	6.8	3.51	1.09	1.26	1.66	0.865079	82	0.927497	72.9163	73.5699	223	39.24	0.0861776962410524	100.608825202544	1.91529932728105	0.94	1.62	0.0918502723363125	4.98833169297973	41.531914893617	12.151934376364	96.5413	21.5136401264377	6.44915849283817	8.27993037423545	0.580246913580247
0386	1	162	60.0988	83	87	22.9	0.95	1	1	144	70	1	0.25	1	2	8.9	8.2	3.56	1.56	0.8	2.16	1.95	91	1.0293	70.8331	78.1576	231	28.08	0.444685821261446	111.804088067752	2.48813105270545	0.83	1.62	0.0808655597136136	3.59328736640367	24.9638554216867	10.7064461422443	138.169	19.9284448973094	6.4995003503514	9.56402819175875	0.512345679012346
0387	2	162	60.0988	85	94	22.9	0.9	1	1	125	80	0	8	1	2	6.7	5.7	4.05	2.06	1.14	2.33	1.80702	91	1.0293	79.1942	68.3328	334	55.62	0.72270598280149	92.0093898761873	3.60915155927045	0.85	1.62	0.0828141274175561	3.83364904385814	37.8823529411765	10.9644327962743	182.454	26.5062589134303	5.92767836139857	8.64673492697477	0.524691358024691
0388	2	162	60.0988	80	99	22.9	0.81	1	1	180	95	1	22	2	2	7.1	10.8	3.89	0.83	1.25	2.16	0.664	86	0.972741	75.8726	67.947	161	18.26	-0.18633	86.6035359711063	1.2481934274382	0.8	1.62	0.0779427081576999	3.24376125851313	35.5	10.3194661611993	73.5131	9.65902452231593	5.90420110017371	8.37174911343685	0.493827160493827
0389	2	162	60.0988	86	95	22.9	0.9	1	1	118	80	0	5	1	2	9.3	6.9	6	1.08	1.74	3.78	0.62069	89	1.00667	81.9403	68.5738	185	30.24	0.0769610411361284	70.7185709955725	1.25428660266562	0.86	1.62	0.0837884112695274	3.95604	38.3255813953488	11.0934261232893	95.6556	16.4756588821319	6.03601424027432	7.67000163981805	0.530864197530864
0390	1	162	61.9358	76	94	23.6	0.81	1	1	140	70	1	10	1	2	9	11.8	3.4	1.27	0.99	1.79	1.28283	112	1.26683	55.5596	59.5205	288	13.97	0.2390169004705	80.959571810351	1.47532875155926	0.76	1.62	0.0725740594868195	2.79823112154367	21.3684210526316	9.65700766806157	112.484	21.9357028932805	6.11192857403864	9.24037150944007	0.469135802469136
0391	2	162	61.9358	80	100	23.6	0.8	1	1	140	80	1	8	1	2	6	5.6	3.29	0.6	1.14	1.55	0.526316	72	0.814388	88.3911	85.3347	214	13.2	-0.510826	72.8151731990642	0.973250217764736	0.8	1.62	0.0763937468282311	3.24376125851313	35.5	10.1652712295385	53.142	5.41280505742379	5.87798540294127	8.50114123033859	0.493827160493827
0392	1	162	62.9856	77	93	24	0.83	2	2	120	70	0	11	1	2	10.5	10.5	4.33	0.79	1.01	2.71	0.782178	104	1.17634	93.7067	70.1299	168	9.48	-0.235722	55.8409086625364	0.903305514193112	0.77	1.62	0.0727097062520713	2.90742084364791	21.9220779220779	9.7022	69.9703	12.5617631506975	5.94078210828153	9.13770421968501	0.475308641975309
0393	2	162	65.0851	90	98	24.8	0.92	1	1	135	80	1	20	1	2	8	9.26	3.51	5.27	0.71	1.49	7.42254	75	0.84832	79.657	79.3722	383	168.64	1.66203036255327	194.177727215118	15.0216139166184	0.9	1.62	0.0831477589394662	4.46034458934531	40	11.1558240125347	466.764	73.0175781793841	6.47299771292917	10.8863686011023	0.555555555555556
0394	2	162	65.0851	93	94	24.8	0.99	2	2	110	62	0	2	1	2	10.6	10.3	6.18	2.47	1.41	4	1.75177	74	0.837009	111.567	87.4657	289	86.45	0.904218150639886	116.495113669442	3.66338538806476	0.93	1.62	0.0859193509041151	4.85410928303429	41.1612903225806	11.5276848129525	218.768	56.8679910316908	6.27422601376875	8.8556120849859	0.574074074074074
0395	1	162	65.61	93	94	25	1	2	2	114	76	1	5	2	2	7.5	8.6	4.23	3.6	0.97	2.08	3.71134	81	0.916186	102.094	98.6337	280	100.8	1.28093384546206	147.770144600165	5.06441029968042	0.93	1.62	0.0854605012013362	4.85410928303429	29.1612903225806	11.4814814814815	318.852	66.9411547281601	6.62461448477028	9.87883148998341	0.574074074074074
0396	1	162	65.8724	85	92	25.1	0.92	2	2	145	88	1	10	1	2	9.7	6.7	3.23	1.02	0.94	1.81	1.08511	99	1.11978	71.55	71.8966	185	20.4	0.0198026272961797	102.797857800516	1.35040952375327	0.85	1.62	0.0779014612536233	3.83364904385814	25.8823529411765	10.4729022599912	90.3414	39.1692390748051	6.53152623956131	9.57257688504146	0.524691358024691
0397	2	162	65.8724	94	96	25.1	0.98	1	1	160	90	1	5	1	2	11.4	9.3	4.6	1.73	1.23	2.58	1.4065	81	0.916186	79.4661	71.6333	148	62.28	0.548121408509688	154.704507202345	2.95290793004063	0.94	1.62	0.0861498512687128	4.98833169297973	41.531914893617	11.581797793402	153.226	35.8048979922596	6.60297429025656	9.12780587450789	0.580246913580247
0398	2	162	66.9222	94	96	25.5	1	1	1	140	90	1	7	2	2	11.5	13.9	3.08	1.63	0.71	1.8	2.29577	69	0.780455	106.326	94.9693	147	58.68	0.488580014818671	113.92234138919	4.77691902953192	0.94	1.62	0.0852465658896005	4.98833169297973	41.531914893617	11.4906011160256	144.369	44.3111531972348	6.35419749872033	10.8660624704665	0.580246913580247
0399	1	162	67.972	85	96	25.9	0.89	3	1	120	60	0	6	1	2	9.5	7.5	2.31	1.24	0.76	1.04	1.63158	72	0.814388	70.9184	106.22	231	24.8	0.215111379616945	110.736250351573	1.99593505421558	0.85	1.62	0.076288939140741	3.83364904385814	25.8823529411765	10.3098899399395	109.827	28.6885444020446	6.55671513893653	10.5022460709685	0.524691358024691
0400	1	162	67.972	85	98	25.9	0.87	2	1	120	80	0	4	1	2	7.1	7.9	6.15	2.25	0.87	4.27	2.58621	87	0.984052	94.0716	92.2328	293	45	0.810930216216329	103.689064756759	3.16375	0.85	1.62	0.076288939140741	3.83364904385814	25.8823529411765	10.3098899399395	199.282	41.5143144765852	6.24650143728721	10.2827057780064	0.524691358024691
0401	1	162	67.972	91	97	25.9	0.94	3	1	160	110	1	15	1	1	6.8	7.35	3.52	0.89	1.01	2.02	0.881188	83	0.938808	86.2694	89.3676	322	23.14	-0.116534	122.680056042369	1.15406272034023	0.91	1.62	0.0816740407271463	4.59011736507938	28.3956043956044	11.0376468768764	78.8273	26.7182248113045	6.77941362002054	9.59132141605452	0.561728395061728
0402	1	162	68.2344	100	100	26	1	1	1	160	80	1	1	1	2	7.1	4.31	2.27	0.79	0.87	0.94	0.908046	87	0.984052	65.6476	81.8407	254	27.65	-0.235722	166.505708662536	1.30408020220514	1	1.62	0.0895214127867239	5.82494269619997	31.6	12.1059342677891	69.9703	37.0212891332266	7.14072426009574	9.84110599844321	0.617283950617284
0403	2	162	68.2344	83	102	26	0.81	1	1	115	80	1	0.5	2	2	6	7	3.36	1.48	0.88	2.04	1.68182	85	0.96143	79.6542	71.0635	341	37	0.392042087776024	113.286793409975	3.05586062313392	0.83	1.62	0.0743027726129808	3.59328736640367	36.9638554216867	10.047925442265	131.084	22.379341472596	6.0031711556563	10.1246898449831	0.512345679012346
0404	2	162	69.0217	97	0.9	26.3	0.9	1	1	130	80	1	20	1	2	8	8.3	2.71	1.56	0.92	1.09	1.69565	82	0.927497	65.4766	69.714	278	60.84	0.444685821261446	171.192508253355	3.5770227682859	0.97	1.62	0.0861741605173894	5.39992477121797	42.5979381443299	11.6755902575312	138.169	53.5207473299086	6.74605527205053	10.1451084544782	0.598765432098765
0405	2	162	70.0715	97	105	26.7	0.92	1	1	140	90	1	0.5	1	1	10.8	11.6	4.89	1.72	1.25	2.91	1.376	92	1.04061	72.4945	62.348	190	67.08	0.542324290825362	152.398813803216	2.87749704523789	0.97	1.62	0.0853113313312796	5.39992477121797	42.5979381443299	11.5878026192083	152.34	51.2029113633082	6.63512739982929	9.55789313663658	0.598765432098765
0406	2	162	70.0715	83	97	26.7	0.86	1	1	150	90	1	11	2	2	12.2	14.9	4.65	3.81	0.83	2.46	4.59036	88	0.995363	82.7899	69.0304	252	95.25	1.33762918913861	147.587336560151	8.21390534520826	0.83	1.62	0.0729983556752186	3.59328736640367	36.9638554216867	9.9153362617968	337.452	60.4346281233672	5.97243850864426	10.9876253309218	0.512345679012346
0407	2	162	70.3339	100	106	26.8	0.94	1	1	178	84	1	15	1	1	9.7	8.93	5.06	2.43	1.25	3.14	1.944	89	1.00667	62.4834	64.429	231	102.06	0.887891257352457	175.051556392334	4.18195157740279	1	1.62	0.0877309091689919	5.82494269619997	43.6	11.923879772936	215.225	64.2304953404003	6.73608703412599	9.60533212896962	0.617283950617284
0408	1	162	71.1212	94	104	27.1	0.9	1	1	135	80	1	8	2	2	7.6	6	3.62	1.9	0.83	2.08	2.28916	89	1.00667	91.1632	85.2763	241	55.1	0.641853886172395	145.498185495793	3.01977814126276	0.94	1.62	0.08185731320684	4.98833169297973	29.531914893617	11.146234959438	168.283	44.6081680099978	6.7664817245182	10.6401276953551	0.580246913580247
0409	2	162	72.171	96	105	27.5	0.91	1	1	130	90	0	7	1	2	7.4	5.85	4.63	1.58	0.95	2.96	1.66316	92	1.04061	78.2423	64.2405	268	60.04	0.457424847038875	137.685211918266	3.38337547077878	0.96	1.62	0.0827863235632369	5.26123774044993	42.25	11.3002973540218	139.941	42.9501437147402	6.52176528626849	10.2942260785228	0.592592592592593
0410	1	162	72.9583	90	96	27.8	0.94	2	2	120	80	0	11	1	2	5.8	7.25	6.32	3.82	0.87	4.4	4.3908	111	1.25551	84.6413	66.0922	366	95.5	1.34025042261848	140.831109297607	5.46634825914471	0.9	1.62	0.0770528082518154	4.46034458934531	28	10.5367116918178	338.337	69.1240348285922	6.57751798010606	10.9492560815435	0.555555555555556
0411	1	162	75.0578	100	98	28.6	1.02	1	1	140	80	1	13	2	2	7.5	7.7	4.92	2.05	0.69	3.41	2.97101	142	1.60615	47.4782	45.8224	293	71.75	0.717839793150317	183.699675449307	4.04360598190245	1	1.62	0.0840101584793604	5.82494269619997	31.6	11.5425554322032	181.569	65.4412498967618	7.09300678573509	11.7945249927392	0.617283950617284
0412	1	162	75.0578	101	104	28.6	0.97	2	2	150	90	1	2	2	2	7.7	7.8	4.41	1.75	0.85	2.83	2.05882	86	0.972741	84.046	88.374	282	63	0.559615787935423	172.767547334579	2.83011808630053	1.01	1.62	0.084850260064154	5.96960685248695	31.9207920792079	11.6579809865252	154.998	70.1692738197584	6.97623401432284	11.0486	0.623456790123457
0413	2	162	75.0578	87	92	28.6	0.95	1	1	130	79	0	3	1	2	8.9	6.2	4.42	3.15	0.84	2.63	3.75	70	0.791766	94.5494	91.5548	254	91.35	1.14740245283754	152.424321524821	6.75488472562418	0.87	1.62	0.0730888378770435	4.0798998225186	38.7586206896552	10.0420232260168	278.995	59.7220365567337	6.1664	11.1891276962183	0.537037037037037
0414	1	162	76.1076	102	101	29	1	2	1	134	74	1	17	1	1	9.2	8.2	5.58	1.15	1.27	3.75	0.905512	107	1.21027	69.4581	65.6833	228	42.55	0.139761942375159	166.808362732253	1.24703160172507	1.02	1.62	0.0849005817097284	6.11576977185791	32.2352941176471	11.6919287000366	101.856	61.4118817916356	7.06751803210354	9.91711805531798	0.62962962962963
0415	2	162	76.8949	93	91	29.3	1.02	1	1	110	60	0	0.01	1	2	10.4	14.93	5.34	2.63	0.8	3.49	3.2875	87	0.984052	92.2146	81.0938	457	92.05	0.966983846189673	107.518277724501	6.23910773110943	0.93	1.62	0.0768800565976241	4.85410928303429	41.1612903225806	10.6055726629871	232.939	77.9047288176147	5.91299271756077	11.7556688090726	0.574074074074074
0416	2	162	78.9944	102	105	30.1	0.97	1	1	150	90	0	20	1	2	9.7	8.83	3.81	2.64	0.83	2.05	3.18072	81	0.916186	79.0885	75.6714	323	116.16	0.970778917158225	173.793369746211	6.51353841761537	1.02	1.62	0.0828193213510364	6.11576977185791	44.2352941176471	11.4763004461114	233.825	87.0704004793264	6.66752255911327	11.7112158824147	0.62962962962963
0417	1	162	79.7818	98	102	30.4	0.96	2	2	120	80	1	9	2	2	10	8.31	2.81	0.81	0.58	1.82	1.39655	88	0.995363	92.8854	87.6969	217	26.73	-0.210721	144.200537311056	1.79762156721869	0.98	1.62	0.0790471432725397	5.54010343741959	30.9387755102041	10.9717087207996	71.7417	42.341202295305	6.86701434653822	12.7577508244435	0.604938271604938
0418	2	162	80.0442	86	95	30.5	0.9	1	1	150	80	1	18	2	2	7.8	8.9	5.2	1.57	1.19	3.27	1.31933	82	0.927497	72.4232	76.1546	290	43.96	0.451075619360217	122.444366625762	2.25966243144566	0.86	1.62	0.0692161944358049	3.95604	38.3255813953488	9.61243723414394	139.055	60.3907848733991	6.07488826596367	10.5800751177046	0.530864197530864
0419	1	162	80.0442	98	103	30.5	0.95	1	1	120	70	0	6	1	2	9.2	8.8	3.16	1.23	0.86	1.7	1.43023	111	1.25551	62.393	60.1829	337	40.59	0.207014169384326	170.584111726455	1.83740771909659	0.98	1.62	0.0788742680780103	5.54010343741959	30.9387755102041	10.953707545885	108.941	65.6387737779626	7.1440549041014	11.4877739198167	0.604938271604938
0420	1	162	80.0442	97	99	30.5	0.98	2	2	115	75	0	0.01	1	2	10.2	10.7	4.9	2.57	0.64	3.28	4.01562	100	1.13109	94.6113	81.7742	419	82.24	0.943905898907128	151.706129775957	5.10619838918209	0.97	1.62	0.0780694286078265	5.39992477121797	30.5979381443299	10.8419350199065	227.625	89.8117893729298	6.55120242017896	12.8361411714502	0.598765432098765
0421	2	162	81.094	88	98	30.9	0.9	1	1	125	70	0	14	1	2	8.2	10.3	5.36	0.83	1.63	3.53	0.509202	86	0.972741	83.9074	70.52	207	24.9	-0.18633	104.452735971106	0.885309228777514	0.88	1.62	0.0702133204885795	4.2052373901177	39.1818181818182	9.77211159576876	73.5131	33.1879085187399	6.20689859030707	9.75469371884437	0.54320987654321
0422	1	162	84.2432	102	101	32.1	1.01	2	2	110	70	1	5	1	2	8.7	13.9	2.74	1.02	0.63	1.61	1.61905	117	1.32338	77.4969	59.3342	370	37.74	0.0198026272961797	172.667057800516	2.09977267391483	1.02	1.62	0.0793425174832769	6.11576977185791	32.2352941176471	11.113033947694	90.3414	68.5946803801102	7.09500362698587	13.1930718747619	0.62962962962963
0423	1	162	85.8179	98	102	32.7	0.96	2	2	136	80	1	8	2	2	9	15.74	3.93	2.51	0.84	2.29	2.9881	96	1.08585	92.8225	79.3583	207	82.83	0.920282753143692	163.548420569161	3.6818232366529	0.98	1.62	0.0752956811895335	5.54010343741959	30.9387755102041	10.5788189575157	222.311	83.0115224982947	6.83909834102089	12.5694596570858	0.604938271604938
0424	2	162	87.9174	108	102	33.5	1.05	1	1	138	90	1	4	1	2	7.9	9.77	3.5	1.25	0.9	2.06	1.38889	74	0.837009	95.6954	84.889	104	62.5	0.22314355131421	162.643187600253	2.81777347696563	1.08	1.62	0.0816525420919397	7.02432567157331	46	11.5182456744181	110.713	81.9613861572638	6.76963563279977	12.2197878994056	0.666666666666667
0425	1	163	44.9016	72	85	16.9	0.85	1	1	120	90	0	16	1	2	8.5	5.8	3.87	0.68	1.39	1.87	0.489209	95	1.07454	93.9034	77.6619	311	4.76	-0.385662	28.1676254221363	0.626969320885408	0.72	1.63	0.0856342617064892	2.33086358231606	18.7222222222222	10.7448792606004	60.2276	2.23235139865316	5.49069022622279	6.43674513553787	0.441717791411043
0426	2	163	45.1673	68	88	17	0.7	1	1	100	60	0	12	1	2	8.3	9.1	3.96	0.37	1.75	1.74	0.211429	75	0.84832	88.4378	82.3942	151	3.7	-0.994252	-3.42647	0.392655069218403	0.68	1.63	0.0805593270297888	1.93689	28.0588235294118	10.1180506150127	32.7709	0.930085543322329	4.75734567034512	6.07120534516222	0.417177914110429
0427	1	163	47.0271	68	80	17.7	0.85	2	1	150	70	1	5	2	2	7.1	6.3	2.23	1.15	0.78	0.95	1.47436	74	0.837009	94.238	105.374	175	3.45	0.139761942375159	34.3861627322535	1.74777372710746	0.68	1.63	0.0784211005678655	1.93689	16.0588235294118	9.91595792049814	101.856	4.77608793655762	5.13052648412989	7.94177617648857	0.417177914110429
0428	2	163	51.0125	72	90	19.2	0.8	1	1	110	70	0	4	1	2	11	9.5	4.23	1.27	1.23	2.28	1.03252	88	0.995363	81.1096	66.814	85	17.78	0.2390169004705	72.2975119627071	1.9144887794782	0.72	1.63	0.0786510530577189	2.33086358231606	30.7222222222222	10.0807832669662	112.484	14.9263064542378	5.22158308419712	7.52560450286784	0.441717791411043
0429	2	163	52.8723	72	90	19.9	0.8	1	1	110	80	0	17	2	2	8.9	11.9	4.72	0.4	1.93	2.34	0.207254	86	0.972741	80.5967	68.3343	149	5.6	-0.916291	24.5814805006836	0.377435306451668	0.72	1.63	0.0767956540079125	2.33086358231606	30.7222222222222	9.90189584530057	35.428	2.34576152686024	5.22607381579733	6.68611020684521	0.441717791411043
0430	2	163	53.138	84	87	20	0.95	1	1	110	70	0	0.25	1	2	9	5.76	4.15	0.58	1.4	2.31	0.414286	103	1.16503	69.6164	54.5412	161	15.08	-0.544727	61.1076475044392	0.877973967514166	0.84	1.63	0.0892960304808333	3.65099452007229	37.1904761904762	11.5232950987719	51.3706	5.39505519412447	6.06726371629794	7.16024427850802	0.515337423312883
0431	2	163	53.9351	81	94	20.3	0.86	1	1	140	60	0	23	1	2	6.5	6	5.37	1.7	1.24	3.42	1.37097	68	0.769144	84.4101	87.6288	176	39.1	0.53062825106217	129.288379262232	2.78045948168964	0.81	1.63	0.0852564394651204	3.30145181553041	35.7530864197531	11.0293367150603	150.569	9.99032301586348	6.04069186596192	7.75069574814837	0.496932515337423
0432	1	163	56.0606	79	86	21.1	0.92	2	1	126	80	0	6	1	2	8.3	10.06	3.39	0.44	0.92	1.93	0.478261	60	0.678656	118.596	150.192	184	6.16	-0.820981	38.7470278544637	0.605605801252347	0.79	1.63	0.081036060292131	3.07566487194788	22.7341772151899	10.5511126351364	38.9708	2.98523865715602	5.75473978696443	8.38869	0.484662576687117
0433	2	163	57.1234	76	88	21.5	0.86	1	1	170	80	1	9	1	2	6.6	7.8	4.57	3.99	0.94	2.32	4.24468	62	0.701278	93.1609	101.749	170	71.82	1.38379123090177	142.244139340654	7.83999034146109	0.76	1.63	0.0769887881221642	2.74781960452384	33.1052631578947	10.0555714889096	353.394	29.2058530602495	5.61408786477024	8.99259198528009	0.466257668711656
0434	1	163	57.1234	79	90	21.5	0.88	1	1	110	64	1	1	1	2	9.6	7.5	5.13	3.25	0.61	3.07	5.32787	84	0.950119	108.521	97.2028	191	45.5	1.17865499634165	90.5302099195163	6.68316482480617	0.79	1.63	0.0800278192322496	3.07566487194788	22.7341772151899	10.4525019424192	287.853	46.9346669104987	5.85180684605609	10.1455485401093	0.484662576687117
0435	2	163	58.9832	71	89	22.2	0.8	1	1	180	80	1	12	1	2	11.5	8	3.41	1.64	0.83	1.88	1.9759	81	0.916186	62.6793	74.6923	369	21.32	0.494696241836107	93.5673225754036	3.35199093797622	0.71	1.63	0.0704037669848873	2.2302181856175	30.0845070422535	9.24473053939835	145.255	9.90951169471838	5.12980351554854	9.26802050921828	0.43558282208589
0436	1	163	58.9832	86	94	22.2	0.91	1	1	130	90	0	11	1	2	10.9	8.2	4.73	1.42	1.35	2.72	1.05185	109	1.23289	66.4329	65.7523	333	29.82	0.350656871613169	100.49845117549	1.41311444745516	0.86	1.63	0.0852778022633846	3.89128090789433	26.093023255814	11.1978426251867	125.769	22.9325019632759	6.43000466331296	8.09799996628054	0.52760736196319
0437	1	163	60.0459	82	93	22.6	0.88	3	3	110	70	0	2	1	2	5.6	4.7	2.92	0.79	0.75	1.1	1.05333	95	1.07454	101.291	83.9077	301	13.43	-0.235722	68.4821086625364	1.33693728438287	0.82	1.63	0.0803491137293851	3.41651635941622	24.2439024390244	10.5821040726249	69.9703	20.4481130090237	6.00134815129721	9.29089863423794	0.503067484662577
0438	1	163	61.1087	84	90	23	0.93	2	1	110	70	0	5	1	2	9.1	10.01	3.63	0.8	1.21	2.28	0.661157	87	0.984052	101.651	94.9553	166	15.2	-0.223144	67.2236418710874	0.85184127651713	0.84	1.63	0.0813517550212749	3.65099452007229	25.1904761904762	10.7455280863769	70.856	8.99773040004559	6.04272001121462	8.43922747515575	0.515337423312883
0439	1	163	61.1087	85	93	23	0.91	2	2	114	68	0	8	1	2	9.1	10.8	6.43	0.84	1.26	4.56	0.666667	96	1.08585	96.6466	78.4842	196	16.8	-0.174353	82.3610254828149	0.869165429462171	0.85	1.63	0.0823202282953377	3.77041096614033	25.6470588235294	10.8734510397861	74.3988	12.5057432426333	6.32045162116218	8.38339775618247	0.521472392638037
0440	2	163	61.1087	86	95	23	0.9	1	1	134	88	1	5	2	2	7.5	7.8	3.59	3.25	0.79	1.62	4.11392	71	0.803077	101.711	90.9682	257	91	1.17865499634165	124.311922654544	8.29377	0.86	1.63	0.0832887015694005	3.89128090789433	38.093023255814	11.0013739931954	287.853	44.3424322577384	6.0375620716591	9.8284833537226	0.52760736196319
0441	2	163	61.9058	96	94	23.3	1.02	1	1	160	80	1	7	1	2	11.4	12.8	3.86	3.64	0.71	1.86	5.12676	99	1.11978	70.9149	60.5899	221	138.32	1.29198368164865	140.50967118235	11.4563481832853	0.96	1.63	0.0921736566406992	5.18025429312144	42.0416666666667	12.2012877123687	322.395	64.4856939460122	6.40123975318077	10.4196	0.588957055214724
0442	2	163	61.9058	87	96	23.3	0.91	1	1	120	90	0	5	1	2	9.3	6.13	4.39	1.83	1.13	2.68	1.61947	68	0.769144	104.45	95.585	187	53.07	0.60431596685333	101.610802842088	3.27962233359775	0.87	1.63	0.0835323763306337	4.01360580860944	38.5287356321839	11.0574169893341	162.083	29.7263122861562	6.07632959859816	8.7607115292998	0.533742331288344
0443	1	163	62.9685	86	95	23.7	0.91	2	2	142	88	0	0.42	1	2	14.4	4.4	5.56	4.08	0.76	3.54	5.36842	97	1.09716	79.3058	75.4555	252	85.68	1.40609698841607	134.751933745154	6.97077968865874	0.86	1.63	0.0816405180185343	3.89128090789433	26.093023255814	10.8376887394981	361.366	61.8873919495366	6.48528681648294	10.0460251532987	0.52760736196319
0444	1	163	62.9685	80	86	23.7	0.93	2	1	125	100	0	1	1	2	10.3	8.4	4.74	2.71	0.76	2.86	3.56579	89	1.00667	93.9813	90.0892	275	40.65	0.99694863489161	88.8306699676154	4.30707089746129	0.8	1.63	0.0759446679242179	3.18783510855849	23.25	10.0815709204633	240.025	32.3820727485719	5.9297403151724	10.1162721202496	0.49079754601227
0445	2	163	63.4999	78	88	23.9	0.89	1	1	110	60	0	15	1	2	8.6	13.8	3.74	1.26	1.16	1.98	1.08621	74	0.837009	78.7082	79.8879	236	25.2	0.231111720963387	121.630402025504	1.94478973648183	0.78	1.63	0.0736323847868437	2.96493975823051	34.2051282051282	9.78831749676068	111.598	13.0023335822837	5.83390567050808	8.97333715013905	0.478527607361963
0446	2	163	64.0313	86	98	24.1	0.88	1	1	110	70	1	10	2	2	6.5	6.9	3.01	1.86	0.8	1.8	2.325	94	1.06323	59.7433	62.3566	283	52.08	0.62057648772511	122.04912115195	4.56860323168205	0.86	1.63	0.0807346476065065	3.89128090789433	38.093023255814	10.7473730921008	164.74	27.2511577537752	6.14314326483423	9.91464176359312	0.52760736196319
0447	1	163	64.0313	84	92	24.1	0.91	1	1	100	65	0	12	1	2	8.6	8.3	2.85	0.65	0.87	1.44	0.747126	81	0.916186	104.912	95.4667	214	12.35	-0.430783	81.837375845966	0.939182197548943	0.84	1.63	0.0788570976621691	3.65099452007229	25.1904761904762	10.4974341829822	57.5705	11.8648176539738	6.33509352134438	9.43159973039789	0.515337423312883
0448	2	163	64.8284	81	94	24.4	0.86	1	1	122	60	0	3	1	2	6.1	6.3	4.29	3.05	0.81	2.47	3.76543	70	0.791766	110.039	98.6241	313	70.15	1.11514159061932	97.9354296430242	6.9210805723656	0.81	1.63	0.0754162034699171	3.30145181553041	35.7530864197531	10.0601047154129	270.139	35.1943334617415	5.57101606612015	10.0831582198753	0.496932515337423
0449	2	163	65.094	85	94	24.5	0.9	1	1	140	90	1	4	1	2	12.4	5.38	2.62	0.67	1.12	1	0.598214	67	0.757833	98.3912	92.4624	228	18.09	-0.400478	91.9728119520983	1.15122001872721	0.85	1.63	0.0789249654779903	3.77041096614033	37.6470588235294	10.5353332867408	59.3419	12.4293912070611	6.15546255606211	8.79854558822275	0.521472392638037
0450	1	163	68.0166	93	89	25.6	1.04	2	2	110	70	0	0.5	1	2	9.5	4.66	3.83	3.57	0.77	2.09	4.63636	109	1.23289	75.4953	69.5261	348	99.96	1.27256559579155	148.148043107414	6.24540238961554	0.93	1.63	0.0838614761730387	4.77819377779929	28.9462365591398	11.2765269323489	316.195	78.2216399425766	6.56231282003352	10.5447602750778	0.570552147239264
0451	1	163	68.0166	90	100	25.6	0.9	3	2	112	70	0	5	1	2	5.4	6.7	4.48	2.64	1.04	2.78	2.53846	88	0.995363	88.5203	85.3547	307	66	0.970778917158225	135.982336177481	3.30912431386723	0.9	1.63	0.081156267264231	4.38932519205252	27.7777777777778	10.9127679990473	233.825	67.551031122499	6.6370209783796	9.70338053501349	0.552147239263804
0452	1	163	68.0166	86	93	25.6	0.92	1	1	150	80	1	7	1	1	11.3	10.44	3.36	0.96	1.32	1.81	0.727273	94	1.06323	95.4632	78.9324	220	20.16	-0.040822	92.4775161205544	0.905932288436747	0.86	1.63	0.0775493220524874	3.89128090789433	26.093023255814	10.4277560879786	85.0272	21.0957828661536	6.44551507634363	8.97068803718101	0.52760736196319
0453	1	163	68.0166	91	99	25.6	0.92	1	1	118	80	0	10	1	2	10.5	14.1	3.52	1.1	0.81	2.14	1.35802	100	1.13109	96.2902	74.6286	343	28.6	0.0953101798043249	119.715623955695	1.78998356804066	0.91	1.63	0.0820580035671669	4.51748495506223	28.1758241758242	11.0340209768145	97.427	23.9016181308424	6.60801291567254	10.3693648293522	0.558282208588957
0454	1	163	69.8765	92	99	26.3	0.92	2	1	125	75	0	9	1	2	8.5	10.9	4.3	2.23	0.76	2.61	2.93421	89	1.00667	85.4025	80.9279	255	60.21	0.802001585472027	154.379834880385	3.85228579349878	0.92	1.63	0.0814810955184039	4.64710728951422	28.5652173913044	11.0058	197.511	70.3527166284336	6.86099767951048	10.9047601223345	0.56441717791411
0455	2	163	69.8765	94	95	26.3	0.98	1	1	105	70	0	1	1	2	7.7	6.5	3.23	0.87	1.09	1.68	0.798165	58	0.656034	113.325	118.141	180	31.32	-0.139262	86.2025402028197	1.6316755562135	0.94	1.63	0.0832524236818475	4.91074602250467	41.3191489361702	11.2450754817333	77.0559	19.9510813792781	6.29845720754518	9.46389112023726	0.576687116564417
0456	1	163	70.9392	89	93	26.7	0.96	3	3	140	80	1	16	2	2	8.4	13	7	3.45	1.64	3.99	2.10366	156	1.76451	52.1425	39.9981	378	82.8	1.23837423104327	141.030433082952	2.64944915238652	0.89	1.63	0.0780348674226688	4.26262643818984	27.3707865168539	10.5668799041013	305.567	52.0215375693348	6.75873306090601	9.12763277268516	0.54601226993865
0457	2	163	71.7363	85	100	27	0.85	1	1	110	80	0	6	1	2	6.9	5.5	4.12	2.4	0.79	2.3	3.03797	70	0.791766	103.472	94.4572	299	64.8	0.8754687373539	119.507236997191	5.53105484482892	0.85	1.63	0.0739745980544182	3.77041096614033	37.6470588235294	10.0357408754843	212.568	50.9522606416955	5.94048424494837	10.8074548408288	0.521472392638037
0458	2	163	71.7363	85	100	27	0.85	1	1	110	80	0	6	1	2	6.9	6.2	4.12	2.4	0.79	2.3	3.03797	70	0.791766	103.472	94.4572	299	64.8	0.8754687373539	119.507236997191	5.53105484482892	0.85	1.63	0.0739745980544182	3.77041096614033	37.6470588235294	10.0357408754843	212.568	50.9522606416955	5.94109019477476	10.8424911746607	0.521472392638037
0459	2	163	71.7363	100	105	27	0.9	1	1	150	90	1	20	2	2	6.5	7	4.62	2.27	1.07	2.72	2.1215	111	1.25551	45.3367	50.6311	376	95.34	0.819779831493311	156.478246100174	4.54409045869145	1	1.63	0.0870289388875508	5.7369326912696	43.4	11.806753971158	201.054	68.5685179732938	6.62368873479737	9.97652991951446	0.613496932515337
0460	1	163	73.0648	96	103	27.5	0.93	2	1	120	70	1	20	1	1	11.6	11	2.92	1.26	0.63	1.75	2	91	1.0293	78.791	80.2153	362	39.06	0.231111720963387	155.217857861195	2.67229344229899	0.96	1.63	0.0825319870986988	5.18025429312144	30.0416666666667	11.2309703763898	111.598	44.3470616628228	6.93924169103652	11.745328999223	0.588957055214724
0461	1	163	73.0648	100	100	27.5	1	2	1	156	80	1	20	2	2	7.9	4.52	2.9	1.11	1.05	1.2	1.05714	82	0.927497	92.7758	90.7144	229	38.85	0.104360015324243	162.934920337133	1.47135204412295	1	1.63	0.085970819894478	5.7369326912696	31.4	11.698927475406	98.3127	44.627253250901	7.0275741717539	9.85109950585831	0.613496932515337
0462	2	163	74.1275	81	91	27.9	0.89	1	1	183	111	0	5	2	2	6	4.3	7.73	2.48	1.52	5.06	1.63158	77	0.870942	77.4174	88.165	159	57.04	0.908258560176891	94.5261603526332	2.77681360638667	0.81	1.63	0.0689691829583374	3.30145181553041	35.7530864197531	9.40795676360169	219.654	46.1717067688945	5.53792048198757	9.23984356291043	0.496932515337423
0463	1	163	75.9873	96	98	28.6	0.9	2	1	156	111	1	1	1	2	10.7	5.2	5.41	3.33	0.86	1.58	3.87209	100	1.13109	95.263	74.8989	218	103.23	1.20297230399235	162.678190687832	5.05919099604797	0.96	1.63	0.0804019796586657	5.18025429312144	30.0416666666667	11.012872520345	294.938	76.9145113188227	6.76919657384282	11.0796584753644	0.588957055214724
0464	2	163	75.9873	86	90	28.6	0.95	1	1	168	98	1	5	2	2	6.6	6.8	3.24	2.52	0.9	1.47	2.8	75	0.84832	95.3377	84.3873	299	70.56	0.924258901523332	140.022533924568	4.98567430476721	0.86	1.63	0.0720267734442213	3.89128090789433	38.093023255814	9.86569829947574	223.196	43.2032502210342	6.08157039731807	10.9348134253219	0.52760736196319
0465	2	163	79.707	105	114	30	0.92	1	1	120	80	0	14	1	2	9.5	11.8	4.97	2.82	0.91	3.14	3.0989	87	0.984052	68.6216	66.7989	174	132.54	1.03673688495002	198.940058545613	6.54586503643107	1.05	1.63	0.085182031579072	6.46603950927067	44.952380952381	11.7609138114606	249.767	93.449785485314	6.82999146258813	11.4804358745959	0.644171779141104
0466	1	163	81.8325	105	102	30.8	1.02	2	1	130	80	1	11	1	2	8.4	7	3.95	1.18	0.89	2.4	1.32584	81	0.916186	110.874	100.735	127	47.2	0.165514438477573	169.310517646507	1.81441553088988	1.05	1.63	0.0837005578562588	6.46603950927067	32.952380952381	11.6071697647894	104.513	79.2625201138078	6.85896170509514	11.3848367121085	0.644171779141104
0467	1	163	86.8806	107	111	32.7	0.96	1	1	136	80	1	8	2	2	9	13.9	3.93	2.51	0.84	2.29	2.9881	96	1.08585	92.8225	79.3583	207	105.42	0.920282753143692	199.548420569161	4.01994986042715	1.07	1.63	0.0819580229907717	6.76807562438336	33.5327102803738	11.4794821465867	222.311	88.7299038050194	7.00823834677509	12.533743847038	0.656441717791411
0468	2	163	87.9434	87	111	33.1	0.78	1	1	130	90	0	2	1	2	9.5	8.4	2.4	1.17	0.87	0.91	1.34483	81	0.916186	82.2832	75.1714	315	33.93	0.157003748809665	140.281269052672	2.21462346357695	0.87	1.63	0.0661008109942241	4.01360580860944	38.5287356321839	9.27721563684614	103.627	59.8704939825761	6.21627661678546	12.1620614433758	0.533742331288344
0469	2	164	58.9022	76	97	21.9	0.78	1	1	130	70	1	6	1	2	6.6	5.8	3.52	1.54	0.69	2.07	2.23188	135	1.52698	39.5225	38.3304	376	27.72	0.431782416425538	119.259268877079	4.08235423991623	0.76	1.64	0.0758162427869354	2.69833427381326	32.8421052631579	9.90256465883302	136.398	8.23566809906534	5.64282173445186	9.58093825432086	0.463414634146341
0470	2	164	61.0539	83	93	22.7	0.89	1	1	95	65	0	12	1	1	6.5	4.67	4.25	0.71	1.12	2.57	0.633929	67	0.757833	102.001	97.3485	150	17.75	-0.34249	57.0643853162762	1.24223206936911	0.83	1.64	0.0808423501347918	3.47388158000405	36.4819277108434	10.6223673333453	62.8847	21.5441638210966	5.84666426047128	8.2987192300528	0.50609756097561
0471	2	164	61.0539	88	98	22.7	0.9	1	1	120	90	0	3	1	2	10.9	7.8	5.64	1.48	1.15	3.76	1.28696	75	0.84832	95.8829	84.0827	310	44.4	0.392042087776024	94.9395934099747	2.67381198445302	0.88	1.64	0.0857123712272491	4.07078672300219	38.7272727272727	11.2622689799323	131.084	26.9494983810272	6.11736189327974	8.56964993069361	0.536585365853659
0472	1	164	62.1298	82	92	23.1	0.89	1	1	100	60	0	12	1	2	9.4	13.2	5.19	0.9	1.27	3.33	0.708661	93	1.05192	93.7213	79.9811	286	15.3	-0.105361	75.7986686555278	0.889290966448838	0.82	1.64	0.078943663223625	3.3588030217017	24	10.403129732206	79.713	11.6630273925298	6.20451777798134	8.46130864255912	0.5
0473	2	164	62.9366	82	96	23.4	0.85	1	1	120	70	0	6	1	2	11.3	14.23	4.14	1.13	1.25	2.23	0.904	77	0.870942	96.1102	80.8265	104	27.12	0.122217632724249	82.7063730771162	1.72146121651521	0.82	1.64	0.0782674810469431	3.3588030217017	36	10.336227882434	100.084	10.1628065611336	5.84487521221692	8.65135082247601	0.5
0474	2	164	62.9366	81	90	23.4	0.9	1	1	120	80	0	17	1	2	8.1	10	3.41	6.95	0.65	1.21	10.6923	84	0.950119	95.9877	75.1098	250	159.85	1.9387416595767	145.41736838477	20.1127486725091	0.81	1.64	0.0773129995707609	3.24515537964214	35.5061728395062	10.2101763228922	615.562	60.1009731380338	5.7124280169634	10.8599373479048	0.49390243902439
0475	1	164	64.0125	75	99	23.8	0.76	3	3	145	90	0	8	1	2	8.4	8	4	1.08	1.08	2.35	1	117	1.32338	48.9007	56.7799	255	10.8	0.0769610411361284	69.8915429049948	1.12987242389087	0.75	1.64	0.0707817617533506	2.59324440520692	20.2666666666667	9.37408607115992	95.6556	14.8174591103474	5.9371707399359	8.93096006320097	0.457317073170732
0476	1	164	64.8194	96	103	24.1	0.93	2	2	100	60	0	10	1	2	8.1	7.4	5.04	0.99	0.85	3.48	1.16471	82	0.927497	106.253	96.0356	318	30.69	-0.0100503	135.339892611223	1.67326205920911	0.96	1.64	0.0898472137931898	5.10076549589712	29.8333333333333	11.9239147862445	87.6843	33.6883798695879	6.71401728913066	9.58200765758992	0.585365853658537
0477	1	164	65.0883	84	96	24.2	0.88	3	2	130	70	1	14	1	1	8.9	11.9	3.17	1.2	1.22	1.39	0.983607	109	1.23289	80.6162	67.0997	270	22.8	0.182321556793955	86.896674249467	1.23372263089938	0.84	1.64	0.0783995887764459	3.59039242446079	24.952380952381	10.4118464584247	106.284	33.7700129509888	6.25331688094137	8.88266223597779	0.51219512195122
0478	1	164	65.0883	90	95	24.2	0.95	2	1	120	75	0	2	1	2	6.5	5.4	2.79	2	0.79	1.58	2.53165	88	0.995363	102.833	92.2191	310	50	0.693147180559945	120.312437972319	3.40221882842959	0.9	1.64	0.0839995594033349	4.31961459926566	27.5555555555556	11.1555497768837	177.14	33.4732587983064	6.36312435804526	9.92989685000501	0.548780487804878
0479	1	164	65.8952	79	93	24.5	0.85	1	1	120	68	0	14	1	1	8.5	7.5	4.09	0.72	0.97	2.37	0.742268	79	0.893564	86.8796	97.2065	256	10.08	-0.328504	65.1875105266152	0.869838137738941	0.79	1.64	0.0731298098788013	3.02214745826058	22.4810126582279	9.73195744141764	63.7704	9.55109401537184	6.05597402092376	9.25909577856631	0.481707317073171
0480	1	164	66.971	86	92	24.9	0.93	2	2	110	70	0	20	1	2	7.8	10.14	2.52	0.8	0.8	1.25	1	96	1.08585	72.8463	76.4266	224	16.8	-0.223144	98.2918418710874	1.2646099150985	0.86	1.64	0.0787547872249133	3.82771654573122	25.8604651162791	10.508843625127	70.856	19.0597506637255	6.46019717481598	10.0140748775364	0.524390243902439
0481	1	164	66.971	83	96	24.9	0.86	2	1	120	80	0	17	1	2	6.2	6.2	2.9	0.91	1.06	1.25	0.858491	95	1.07454	96.2996	79.793	241	16.38	-0.0943107	78.7629650516327	1.04778397199857	0.83	1.64	0.0760075272054396	3.47388158000405	24.4819277108434	10.1422560568087	80.5987	19.4680316863959	6.19314887450719	9.15738056469644	0.50609756097561
0482	1	164	66.971	91	98	24.9	0.92	2	2	140	70	0	0.08	1	2	9.3	6.1	2.64	1.29	0.8	1.35	1.6125	82	0.927497	111.714	100.137	291	33.54	0.254642218373581	115.203128804219	2.15774066763681	0.91	1.64	0.0833335539240362	4.44619139720118	27.956043956044	11.1198229056577	114.255	30.3420169697955	6.41823701455008	10.0052129424144	0.554878048780488
0483	2	164	66.971	89	95	24.9	0.94	1	1	115	75	0	5	1	2	9.4	9.7	4.07	1.56	1.13	2.36	1.38053	83	0.938808	88.3245	75.024	253	48.36	0.444685821261446	102.561908253355	2.75661118540712	0.89	1.64	0.0815020472443871	4.1944802090606	39.1460674157303	10.8754311934454	138.169	31.9525708783339	6.13468371231661	9.26353369654494	0.542682926829268
0484	1	164	67.7779	90	100	25.2	0.9	1	1	138	75	0	7	1	2	7.9	7.6	6.19	2.38	1.02	4.44	2.33333	89	1.00667	84.5601	81.5557	285	59.5	0.867100487683383	141.495810729034	3.06799506801113	0.9	1.64	0.0817623863044722	4.31961459926566	27.5555555555556	10.9319689878146	210.797	47.7276747098506	6.71974956097271	9.65189114886742	0.548780487804878
0485	2	164	67.7779	100	102	25.2	0.98	1	1	130	80	0	20	1	2	8.7	12.5	3.17	2.52	1.22	1.25	2.06557	88	0.995363	72.7241	65.3337	189	105.84	0.924258901523332	170.079333924568	4.60305248137408	1	1.64	0.090847095893858	5.65054872775085	43.2	12.1466322086829	223.196	58.0732	6.70308465563888	9.34741758358717	0.609756097560976
0486	1	164	68.0469	94	102	25.3	0.92	2	1	160	85	1	17	2	1	8.8	5.8	2.86	1.03	0.73	1.58	1.41096	126	1.42518	48.9256	53.6855	311	29.87	0.0295588022415444	141.085693649314	1.93348461220083	0.94	1.64	0.0851710985329261	4.83459156571189	29.1063829787234	11.395247044791	91.2271	43.9169356783315	6.83675850353633	10.3167473483912	0.573170731707317
0487	1	164	68.8538	74	95	25.6	0.78	1	1	140	70	1	17	1	2	7.1	8.82	4.61	1.44	1.73	2.37	0.83237	112	1.26683	60.019	60.6388	236	12.96	0.364643113587909	58.266548498934	0.892170983342869	0.74	1.64	0.0665247348380474	2.48957638384445	19.6756756756757	8.91800864529192	127.541	15.4509656798968	5.80805907992643	8.4497412312492	0.451219512195122
0488	1	164	70.7365	93	94	26.3	0.98	1	1	165	70	1	17	1	2	6.2	4.25	2.44	0.67	0.86	1.06	0.77907	93	1.05192	71.5903	76.4628	278	18.76	-0.400478	130.973293534863	1.03394800837583	0.93	1.64	0.0821152574569791	4.70367832799735	28.7311827956989	11.0576089275814	59.3419	17.5489394256295	6.86676775911364	9.90816677135962	0.567073170731707
0489	1	164	71.0054	90	103	26.4	0.87	2	1	140	80	0	8	1	2	7.5	9.3	3.67	2.19	0.8	1.86	2.7375	82	0.927497	76.8304	89.0922	226	54.75	0.783901543828409	146.691833964225	3.50849525433693	0.9	1.64	0.0792655786109474	4.31961459926566	27.5555555555556	10.6806257583136	193.968	48.3526357780006	6.78052395861582	10.7193859297117	0.548780487804878
0490	1	164	71.8123	94	96	26.7	0.97	1	1	150	100	1	12	2	2	7.6	8.2	4.12	1.71	0.84	2.53	2.03571	132	1.49304	60.4114	52.61	362	49.59	0.536493370514568	142.325054151321	2.70791490868386	0.94	1.64	0.0821671875442269	4.83459156571189	29.1063829787234	11.0924728617868	151.455	35.1122039734768	6.71744425181937	10.5480734976431	0.573170731707317
0491	1	164	71.8123	90	94	26.7	0.97	3	1	138	87	1	10	1	2	8.2	4.95	4	0.9	0.96	2.47	0.9375	96	1.08585	68.1457	73.8968	306	22.5	-0.105361	122.485868655528	1.19399943482001	0.9	1.64	0.0786707114785151	4.31961459926566	27.5555555555556	10.6204527400086	79.713	27.3498091750258	6.74028972480978	9.84112046877389	0.548780487804878
0492	2	164	72.0813	85	90	26.8	0.88	1	1	110	70	0	12	1	2	13.7	10.9	4.39	1.52	1.32	2.3	1.15152	74	0.837009	108.872	86.7725	178	41.04	0.418710334858185	101.160722913961	2.10557793911507	0.85	1.64	0.0741151751035112	3.70833694381588	37.4117647058824	10.0116966142274	134.626	24.5821145716465	5.94456648366839	9.40363546166299	0.518292682926829
0493	1	164	72.0813	90	93	26.8	0.97	3	3	150	90	1	9	1	2	7	6.9	7.54	1.19	1.48	5.51	0.804054	118	1.33469	63.0088	64.2111	266	29.75	0.173953307123438	97.7073727567156	1.02190516703734	0.9	1.64	0.0784748912860707	4.31961459926566	27.5555555555556	10.6006199444761	105.398	29.5964860861496	6.34611659954626	8.96434092479504	0.548780487804878
0494	1	164	72.0813	98	96	26.8	1.02	3	1	140	75	1	20	2	1	9.5	11.4	3.26	3.02	0.59	1.81	5.11864	139	1.57222	48.4783	46.4521	321	99.66	1.10525683138678	189.200850290509	7.08376012897548	0.98	1.64	0.0854504371781659	5.37274681132601	30.530612244898	11.5428972728739	267.481	69.8439519515223	7.06115398887309	12.0587890702276	0.597560975609756
0495	1	164	73.964	92	96	27.5	0.96	2	1	124	70	0	0.01	1	2	8.5	9.9	2.52	1.34	0.8	1.86	1.675	84	0.950119	90.1221	89.8416	200	36.18	0.29266961396282	134.397731507182	2.14479385134518	0.92	1.64	0.0788516479244731	4.57421212591157	28.3478260869565	10.6973851476335	118.684	43.9486558259864	6.7315486956801	10.9149873186406	0.560975609756098
0496	1	164	73.964	92	102	27.5	0.9	1	2	120	80	1	13	2	2	7.1	10.7	2.92	1.61	0.6	1.56	2.68333	85	0.96143	106.26	90.5635	285	43.47	0.476234178996372	136.94015193792	3.43593840862262	0.92	1.64	0.0788516479244731	4.57421212591157	28.3478260869565	10.6973851476335	142.598	45.7935132115372	6.67505888422123	11.9967499589755	0.560975609756098
0497	1	164	75.3088	93	100	28	0.93	2	3	130	70	0	5	1	2	6.1	6.9	4.27	2.59	0.94	2.46	2.75532	104	1.17634	93.548	71.1027	314	72.52	0.951657875711446	144.505673265652	3.53014979466623	0.93	1.64	0.0787569707917799	4.70367832799735	28.7311827956989	10.7166756066641	229.396	74.6311451220183	6.66305096682937	10.647184831899	0.567073170731707
0498	2	164	76.9226	95	98	28.6	0.97	1	1	150	90	0	10	1	2	8	7.84	4.12	1.94	0.97	2.37	2	78	0.882253	94.0096	81.9644	260	71.78	0.662687973075237	130.336273809471	3.93387922718343	0.95	1.64	0.0793215135569898	4.96695342105994	41.4736842105263	10.8317029330248	171.826	43.7233801822454	6.33268353998162	10.6759475453645	0.579268292682927
0499	1	164	77.9984	98	102	29	0.96	2	3	120	80	0	4	1	2	6.3	7.5	5.23	1.78	1.09	3.45	1.63303	121	1.36862	68.7899	60.6	389	58.74	0.576613364303994	149.076694014688	2.16074117653511	0.98	1.64	0.0810722363540343	5.37274681132601	30.530612244898	11.0964287447263	157.655	62.760034161815	6.71852790216516	10.4151731981582	0.597560975609756
0500	1	164	80.688	100	102	30	0.9	1	1	130	80	0	2	1	2	9.2	7.84	3.44	1.77	0.83	1.86	2.13253	103	1.16503	99.3876	75.9402	387	61.95	0.570979546585738	157.145950024886	2.82290491927371	1	1.64	0.0808780315862291	5.65054872775085	31.2	11.1325723070156	156.769	72.3105153447768	6.69857649045609	11.5328466397028	0.609756097560976
0501	1	164	81.7638	92	104	30.4	0.88	2	1	130	70	0	13	1	2	7.6	7.92	4.88	5.52	0.67	2.37	8.23881	94	1.06323	79.2727	78.9324	311	149.04	1.70838	165.711912926358	9.95559615535092	0.92	1.64	0.0737536493605235	4.57421212591157	28.3478260869565	10.1743620442258	488.906	84.5508447417457	6.73207965024764	12.7671928601776	0.560975609756098
0502	1	164	84.4534	101	108	31.4	0.9	3	1	142	80	1	12	2	2	6.4	8.7	3.69	0.89	0.8	2.25	1.1125	92	1.04061	71.7945	77.8815	377	32.04	-0.116534	168.992256042369	1.44772313022802	1.01	1.64	0.0792403437816973	5.79163662982933	31.5247524752475	10.9903798224197	78.8273	53.1288287705405	7.10665579779696	11.8944927544772	0.615853658536585
0503	2	164	91.9843	120	107	34.2	1.1	1	1	146	70	1	9	1	2	12.6	8.6	4.31	3.62	0.46	2.16	7.86957	98	1.10847	55.7574	59.6179	236	224.44	1.28647402583768	229.872607267306	17.5078494023311	1.2	1.64	0.0889355205367346	8.75184489016044	48.6666666666667	12.5119311229897	320.623	97.4602699016688	6.96540885098187	15.6372586206391	0.731707317073171
0504	2	164	109.467	119	116	40.7	1.03	1	1	150	80	1	13	2	2	9	12.69	3.92	1.72	0.96	2.37	1.79167	103	1.16503	43.3424	53.1217	345	104.92	0.542324290825362	253.320213803216	3.52496982639896	1.19	1.64	0.0785347920076704	8.58269347414182	48.436974789916	11.3738084198517	152.34	98.0147876628556	7.11236762806923	14.1543654126465	0.725609756097561
0505	1	165	49.005	73	82	18	0.89	2	2	110	70	0	1	1	2	12.4	17.54	4.02	1.09	1.31	2.16	0.832061	72	0.814388	127.06	117.023	151	8.72	0.0861776962410524	31.6467093173031	1.05076750794976	0.73	1.65	0.0827432454482099	2.34254524275383	18.7945205479452	10.4280393993168	96.5413	4.61724745109186	5.28952041867004	7.21634858619595	0.442424242424242
0506	1	165	50.9108	67	86	18.7	0.78	3	1	112	68	0	5	1	2	5.6	5	3.62	0.85	1.29	1.72	0.658915	85	0.96143	94.1407	87.2593	268	1.7	-0.162519	19.522783551049	0.750287174705312	0.67	1.65	0.0740352293727092	1.76594738847598	14.7462686567164	9.39009649521605	75.2845	3.22567747424107	4.96602164254412	7.03916909865191	0.406060606060606
0507	2	165	53.9055	77	89	19.8	0.86	1	1	100	60	0	13	1	2	11.5	9.8	3.77	2.47	0.96	2.06	2.57292	83	0.938808	86.5691	73.4277	292	46.93	0.904218150639886	98.0621136694419	5.02379092634912	0.77	1.65	0.08190403407556	2.75496400882264	33.1428571428571	10.4875534160949	218.768	26.040945132906	5.49650576704762	8.40031313917776	0.466666666666667
0508	2	165	54.9945	85	90	20.2	0.94	1	1	110	70	1	10	1	2	10.7	24.2	3.97	1.89	0.96	2.2	1.96875	102	1.15372	44.0295	53.898	434	51.03	0.636576829071551	130.562694723885	4.20059094381575	0.85	1.65	0.0892159916932777	3.64739851460098	37.1764705882353	11.461970774742	167.397	44.2318726334258	6.17226404196856	8.68704792175785	0.515151515151515
0509	2	165	57.1725	83	97	21	0.86	1	1	130	70	1	19	2	2	7.6	8.55	5.25	0.9	1.53	3.11	0.588235	103	1.16503	62.4684	54.6976	277	22.5	-0.105361	78.4610658974449	1.20125164022361	0.83	1.65	0.0848900111151216	3.41581463498545	36.2409638554217	10.9770211452045	79.713	7.79745253668945	5.95597462148845	7.45398583007871	0.503030303030303
0510	2	165	57.1725	80	98	21	0.81	1	1	100	62	0	5	1	2	5.8	5.8	4.46	0.75	1.48	2.53	0.506757	79	0.893564	78.2452	75.6648	185	16.5	-0.287682	70.1449607993172	0.997457402334812	0.8	1.65	0.0818216974603582	3.07904273098291	34.75	10.5802613447754	66.4275	5.38898276511459	5.78595913524331	7.3742420822867	0.484848484848485
0511	2	165	57.9892	92	100	21.3	0.92	1	1	140	80	1	2	1	2	8.6	8.9	5.72	1.23	1.35	3.67	0.911111	92	1.04061	72.604	62.6977	173	41.82	0.207014169384326	106.038883374721	2.0471390339013	0.92	1.65	0.0932093443199965	4.50265268203088	40.1304347826087	12.0813114792741	108.941	23.3854005909559	6.37769	7.8548433140168	0.557575757575758
0512	2	165	57.9892	74	90	21.3	0.8	1	1	117	82	0	10	1	2	5.9	7.41	3.81	0.99	1.15	2.24	0.86087	63	0.712589	118.414	113.582	212	15.84	-0.0100503	24.8603986464648	1.55581245171801	0.74	1.65	0.0749727334747798	2.44354435502629	31.4054054054054	9.71757662463349	87.6843	4.64765646206289	4.93605633459565	8.08125186064331	0.448484848484848
0513	1	165	59.895	90	91	22	0.99	1	1	165	90	1	16	1	2	7.7	8.6	3.88	0.47	1.53	1.78	0.30719	97	1.09716	74.1223	72.9578	248	11.75	-0.755023	98.7499031458833	0.433893930587119	0.9	1.65	0.0892384633805842	4.25118076293228	27.3333333333333	11.6291299830333	41.6279	10.4882612354558	6.67801733623418	7.54127501771528	0.545454545454545
0514	2	165	59.895	80	98	22	0.82	1	1	140	80	0	4	1	2	11.9	3.7	3.12	0.55	1.66	0.91	0.331325	69	0.780455	104.564	91.0346	112	12.1	-0.597837	49.6844008499566	0.636383054489462	0.8	1.65	0.0793230785605193	3.07904273098291	34.75	10.3370044293629	48.7135	5.73618143517259	5.72390824303207	7.22861986174967	0.484848484848485
0515	2	165	59.895	80	86	22	0.93	1	1	130	80	1	10	1	2	14.1	6.7	4.53	0.61	1.13	2.76	0.539823	82	0.927497	88.9761	75.3158	237	13.42	-0.494296	48.0109782446444	1.03684872240713	0.8	1.65	0.0793230785605193	3.07904273098291	34.75	10.3370044293629	54.0277	5.10127060653483	5.66251269354847	8.14924019297522	0.484848484848485
0516	2	165	60.984	79	91	22.4	0.87	1	1	110	70	0	3	1	2	7.8	6.3	4.54	2.18	0.87	2.76	2.50575	69	0.780455	117.887	103.387	306	45.78	0.779324876800998	64.6337571016077	4.70714782435533	0.79	1.65	0.0773962241332438	2.96960785132649	34.2278481012658	10.1162403217504	193.083	27.1586389119613	5.27182364712015	9.21384057326261	0.478787878787879
0517	1	165	61.8008	82	95	22.7	0.86	2	2	110	70	0	18	1	2	9.5	10.55	3.41	0.87	1.05	1.77	0.828571	94	1.06323	95.0232	78.1985	230	14.79	-0.139262	80.6712345186628	1.04925882820291	0.82	1.65	0.0796259528052046	3.30214481421802	23.7560975609756	10.4307846585489	77.0559	18.0831703457304	6.21145090130115	8.71822334201851	0.496969696969697
0518	2	165	62.073	72	86	22.8	0.84	1	1	110	65	1	13	1	2	8.5	5.2	3.5	1.45	0.92	1.95	1.57609	97	1.09716	74.0953	62.1352	332	20.3	0.371563556432483	72.4701670037556	2.6727942050329	0.72	1.65	0.069710889824687	2.24294787792581	30.1666666666667	9.13863072636427	128.427	9.18701362614295	5.00994405480308	9.01378752721215	0.436363636363636
0519	2	165	62.073	84	96	22.8	0.98	1	1	121	76	0	3	1	2	9.1	10.34	2.87	1.14	1.23	1.21	0.926829	76	0.859631	82.1197	80.5509	159	29.64	0.131028262406404	93.2518837132787	1.83371516079521	0.84	1.65	0.0813293714621348	3.53089875035369	36.7142857142857	10.661735847425	100.97	29.9724539909835	5.98814424057608	8.45172230207439	0.509090909090909
0520	1	165	62.073	84	97	22.8	0.87	1	2	110	60	0	0.67	1	2	5.6	5.6	2.57	0.84	0.61	2.02	1.37705	103	1.16503	102.462	77.5114	345	15.96	-0.174353	77.4030254828149	1.78228559717581	0.84	1.65	0.0813293714621348	3.53089875035369	24.7142857142857	10.661735847425	74.3988	13.812671761663	6.00013603024322	10.0363520315724	0.509090909090909
0521	1	165	62.6175	87	96	23	0.96	1	1	170	100	1	10	1	2	8	7.5	5.19	1.75	1.1	3.43	1.59091	93	1.05192	90.8918	80.2394	205	38.5	0.559615787935423	112.519547334579	2.12294818132004	0.87	1.65	0.0837449684261186	3.88465049903243	26.0689655172414	10.9943963775549	154.998	31.7730681446528	6.42900598744728	8.78543880120339	0.527272727272727
0522	1	165	62.8897	84	92	23.1	0.91	2	2	118	86	0	0.7	1	2	8	8.3	4.18	0.75	1.45	2.22	0.517241	97	1.09716	73.4893	75.225	263	14.25	-0.287682	78.8899944060608	0.664911412256532	0.84	1.65	0.0806236880602502	3.53089875035369	24.7142857142857	10.5922775455188	66.4275	11.8373963745694	6.30964884241938	8.02228095348881	0.509090909090909
0523	1	165	62.8897	84	94	23.1	0.84	3	2	130	75	0	30	1	2	9.7	5.8	2.25	0.62	0.76	1.06	0.815789	104	1.17634	65.1605	65.9684	287	11.78	-0.478036	97.523012379254	1.04869	0.84	1.65	0.0806236880602502	3.53089875035369	24.7142857142857	10.5922775455188	54.9134	8.94610652687123	6.48436803115473	9.39292759388755	0.509090909090909
0524	2	165	62.8897	82	89	23.1	0.92	2	2	110	60	0	7	1	2	10.2	13.4	3.91	1.82	1.04	2.17	1.75	98	1.10847	84.8854	63.7921	217	43.68	0.598836501088704	77.1863392832869	3.35602326321719	0.82	1.65	0.078704076439768	3.30214481421802	35.7560975609756	10.3400804611017	161.197	20.5276697741812	5.62228351553345	9.11360596635056	0.496969696969697
0525	1	165	63.9787	91	92	23.5	0.99	2	1	120	80	0	17	1	2	7.2	7.3	2.14	0.5	1	0.72	0.5	84	0.950119	101.622	91.2771	225	13	-0.693147	101.925762027681	0.690065967551097	0.91	1.65	0.0863483769399447	4.37620389778829	27.7362637362637	11.3768888981273	44.285	9.96265698583555	6.58504444740829	8.80118410942681	0.551515151515152
0526	1	165	64.7955	88	90	23.8	0.9	1	1	110	70	0	0.08	1	2	12.8	7	3.17	1.12	0.78	1.77	1.4359	97	1.09716	105.641	84.9063	254	25.76	0.113328685307003	94.9476310767541	1.90359360852452	0.88	1.65	0.0827985494952441	4.00540552021266	26.5	10.9322674892105	99.1984	17.507049615572	6.13076879830548	9.75558533438442	0.533333333333333
0527	1	165	65.0678	93	94	23.9	1	1	1	120	66	0	10	1	2	6.4	6.1	2.54	0.43	1.16	0.89	0.37069	83	0.938808	92.5483	90.9053	318	12.04	-0.84397	108.08845845352	0.51819775259282	0.93	1.65	0.0872587610800252	4.63052861972238	28.5161290322581	11.5292233825482	38.0851	7.36376152317796	6.71396269227246	8.47604005169657	0.563636363636364
0528	1	165	65.0678	78	85	23.9	0.92	2	2	100	50	0	10	1	2	8.6	7.43	3.11	1	0.92	1.63	1.08696	84	0.950119	99.3873	93.9348	222	13	0	61.0526	1.27440916355715	0.78	1.65	0.0731847673574405	2.86158203173511	21.6923076923077	9.66967122407267	88.57	14.2280507643133	5.81922700090828	9.31765095228383	0.472727272727273
0529	1	165	65.0678	92	102	23.9	0.9	1	1	133	86	0	11	1	2	11.2	12.72	5.17	1.68	1.08	3.21	1.55556	96	1.08585	91.6481	77.6699	233	45.36	0.518793793415168	130.614863455134	2.15117362172176	0.92	1.65	0.0863204948318529	4.50265268203088	28.1304347826087	11.4052532386498	148.798	36.3532162367789	6.61792909554926	9.20040271939138	0.557575757575758
0530	1	165	65.0678	92	100	23.9	0.92	2	2	120	90	0	20	1	2	7	6.4	2.54	0.81	1.1	1.02	0.736364	91	1.0293	98.3123	83.2528	289	21.87	-0.210721	113.559137311056	1.01831530534751	0.92	1.65	0.0863204948318529	4.50265268203088	28.1304347826087	11.4052532386498	71.7417	20.4150109139136	6.59913160830001	8.77772174492445	0.557575757575758
0531	1	165	66.9735	96	106	24.6	0.91	2	1	130	60	1	4	1	2	12	10.8	5.14	2.38	0.72	3.31	3.30556	112	1.26683	55.0538	61.4139	313	73.78	0.867100487683383	170.373810729034	4.69694052580786	0.96	1.65	0.0883566394381181	5.02273468160121	29.625	11.7305867424802	210.797	53.5849462544462	6.92135380660683	10.5877576746983	0.581818181818182
0532	1	165	66.9735	91	96	24.6	0.94	3	1	140	80	1	15	2	2	9.3	9.4	4.56	1.47	0.79	3.15	1.86076	108	1.22158	65.766	63.7383	296	38.22	0.385262400790645	140.670972817394	2.50629	0.91	1.65	0.0837547311340494	4.37620389778829	27.7362637362637	11.119618682976	130.198	54.4308083658241	6.7708255930007	10.1189466727549	0.551515151515152
0533	1	165	66.9735	87	98	24.6	0.88	3	2	140	90	1	10	1	2	9.9	5.6	3.41	0.83	1.25	1.51	0.664	104	1.17634	70.1919	66.2841	198	18.26	-0.18633	106.628749279787	0.855040526139292	0.87	1.65	0.0800732044907945	3.88465049903243	26.0689655172414	10.6308442353727	73.5131	16.4049873457432	6.60269649109682	8.64074462783276	0.527272727272727
0534	1	165	66.9735	80	93	24.6	0.86	3	3	120	80	0	16	1	2	6.3	7.5	2.66	1.03	0.86	1.15	1.19767	85	0.96143	86.0944	87.7566	318	15.45	0.0295588022415444	81.583093649314	1.4181694571767	0.8	1.65	0.0736305328650984	3.07904273098291	22.75	9.77548895206681	91.2271	14.8031008689427	6.13688708185639	9.70784391961833	0.484848484848485
0535	1	165	66.9735	87	97	24.6	0.89	2	1	120	80	0	0.08	1	2	16.1	7.4	5.04	2.15	1.13	2.95	1.90265	78	0.882253	100.318	97.8593	222	47.3	0.765467842139571	120.686692527071	2.45007081138645	0.87	1.65	0.0800732044907945	3.88465049903243	26.0689655172414	10.6308442353727	190.425	30.6355994012785	6.49780180217847	9.19738457616435	0.527272727272727
0536	1	165	66.9735	92.5	98	24.6	0.94	2	1	120	65	0	20	1	2	11.1	12.7	3.86	0.79	0.87	2.33	0.908046	81	0.916186	106.052	94.8472	272	21.725	-0.235722	121.503708662536	1.24322272139746	0.925	1.65	0.08513530362527	4.56641216194555	28.3243243243243	11.3029091008272	69.9703	24.5380493390645	6.67812371123414	9.75027724666092	0.560606060606061
0537	1	165	67.7903	85	101	24.9	0.84	2	1	130	70	1	10	2	2	7.4	7.6	7.04	1.01	1.92	4.52	0.526042	121	1.36862	67.2128	60.1089	331	20.2	0.00995033085316809	72.3015072787697	0.657502187567865	0.85	1.65	0.0776027995500512	3.64739851460098	25.1764705882353	10.3236983886026	89.4557	14.496208228747	6.1992449131958	7.96590723812857	0.515151515151515
0538	1	165	68.0625	89	102	25	0.87	1	1	136	76	0	7	1	2	6.3	5.9	4.44	1.38	0.97	2.75	1.42268	115	1.30076	51.8995	57.6104	413	33.12	0.322083499169113	135.15543698172	1.85785804362828	0.89	1.65	0.0810378720999348	4.12758179243525	26.9213483146067	10.7878787878788	122.227	32.003063407461	6.75906064463128	9.51033334020489	0.539393939393939
0539	2	165	68.0625	90	102	25	0.88	1	1	110	70	0	7	1	2	9.1	9.7	4.81	6.8	0.6	2.25	11.3333	88	0.995363	74.3527	65.5072	207	217.6	1.91692261218206	203.020843060359	22.8328053688903	0.9	1.65	0.0819484099886981	4.25118076293228	39.3333333333333	10.9090909090909	602.276	71.3211911335379	6.4047352713378	11.6286387519367	0.545454545454545
0540	1	165	68.0625	91	93	25	0.98	1	3	110	70	0	7	1	1	7.5	6.37	3.09	0.68	0.84	1.71	0.809524	95	1.07454	91.1494	77.184	282	17.68	-0.385662	114.746625422136	1.08090166860065	0.91	1.65	0.0828589478774614	4.37620389778829	27.7362637362637	11.030303030303	60.2276	17.4976134679194	6.65390199579878	9.72218167021982	0.551515151515152
0541	1	165	68.0625	88	90	25	0.98	1	2	118	78	1	3	2	2	6.6	7.41	5.78	3.43	1.32	3.47	2.59848	98	1.10847	94.0607	76.7897	328	78.89	1.23256026117785	123.713925745913	3.35519703466084	0.88	1.65	0.0801273342111715	4.00540552021266	26.5	10.6666666666667	303.795	69.8232419845681	6.40984721680702	9.0547444010124	0.533333333333333
0542	1	165	68.8792	92	98	25.3	0.94	1	1	130	80	0	10	1	2	15.4	11	3.88	1.89	0.9	2.1	2.1	108	1.22158	55.0949	64.0652	280	51.03	0.636576829071551	147.065690239574	2.8164732056017	0.92	1.65	0.0831059607332699	4.50265268203088	28.1304347826087	11.0852022831597	167.397	43.7031	6.78973716302322	10.0596109378181	0.557575757575758
0543	1	165	68.8792	89	95	25.3	0.93	1	1	110	80	0	1.5	1	2	9.2	8.51	4.55	2.1	0.94	3.35	2.23404	93	1.05192	84.0328	80.7732	208	50.4	0.741937344729377	125.850821584046	2.89854434896567	0.89	1.65	0.0803959837528372	4.12758179243525	26.9213483146067	10.7237282956654	185.997	57.9200151900485	6.5138803082343	9.89576312154697	0.539393939393939
0544	1	165	69.9682	88	91	25.7	0.97	1	1	110	70	0	8	1	2	9.6	7.2	3.78	1.62	0.93	2.03	1.74194	84	0.950119	91.6241	92.2157	225	37.26	0.482426149244293	114.956775283374	2.21557205138456	0.88	1.65	0.0786656769852109	4.00540552021266	26.5	10.5203979086996	143.483	37.8939883332458	6.44880719431698	9.9178611204672	0.533333333333333
0545	1	165	69.9682	85	95	25.7	0.89	1	1	160	70	1	16	1	2	6.8	6.8	4.25	2.21	0.77	2.62	2.87013	92	1.04061	84.4115	80.5477	404	44.2	0.792992515529661	117.160435341653	3.52608	0.85	1.65	0.0759838925425333	3.64739851460098	25.1764705882353	10.161747979994	195.74	35.3274621376599	6.39546679333594	10.5442693900436	0.515151515151515
0546	1	165	70.5127	80	96	25.9	0.93	1	1	140	78	1	9	1	2	7.8	10.36	5.76	0.7	1.58	3.63	0.443038	149	1.68533	39.7236	44.5664	320	10.5	-0.356675	57.9745512333479	0.510094131502746	0.8	1.65	0.0711456206178799	3.07904273098291	22.75	9.52699990171951	61.999	11.6358421562136	6.06688160838306	8.57277494394803	0.484848484848485
0547	1	165	70.785	90	99	26	0.91	1	1	156	96	1	10	1	2	8.2	9.06	2.94	1.15	0.52	1.87	2.21154	93	1.05192	80.9501	79.9811	348	28.75	0.139761942375159	125.518362732254	2.85846888528631	0.9	1.65	0.0798334636616931	4.25118076293228	27.3333333333333	10.6972	101.856	25.7326886039834	6.62185632936612	11.9014188370984	0.545454545454545
0548	1	165	71.0572	88	97	26.1	0.91	2	2	110	70	0	1	1	2	9.5	13.7	4.73	1.58	0.88	3.05	1.79545	91	1.0293	105.758	84.7731	238	36.34	0.457424847038875	112.514746634855	2.26429278756343	0.88	1.65	0.0778598737460584	4.00540552021266	26.5	10.4394705691503	139.941	44.7150065146072	6.40804573670802	10.3619491869788	0.533333333333333
0549	1	165	71.874	96	98	26.4	0.98	2	2	120	90	1	4	1	2	9.4	5.4	5.07	2.91	0.89	3.04	3.26966	78	0.882253	98.5934	101.405	336	90.21	1.0681530811834	159.836567786035	4.4699068367808	0.96	1.65	0.0842933491662813	5.02273468160121	29.625	11.3236210059858	257.739	64.2319900299108	6.73410668540642	10.3231324887273	0.581818181818182
0550	1	165	71.874	97	105	26.4	0.92	2	2	160	70	1	20	1	2	8.5	10.51	5.91	1.08	1.39	3.99	0.776978	87	0.984052	96.1442	84.0982	219	34.56	0.0769610411361284	145.430342904995	1.07326000487453	0.97	1.65	0.0851714048867633	5.15633465769707	29.979381443299	11.4415753914648	95.6556	56.1928328432048	6.91521097008468	9.08637317677579	0.587878787878788
0551	2	165	71.874	94	98	26.4	0.96	1	1	146	80	0	14	1	2	12.2	10.93	5.56	3.07	0.93	3.17	3.30108	66	0.746522	105.743	99.1719	231	110.52	1.12167756159911	145.466099849181	6.73358360485093	0.94	1.65	0.0825372377253171	4.75983323405302	40.8936170212766	11.0877122350278	271.91	55.954910795875	6.32996896103987	10.4082128074382	0.56969696969697
0552	1	165	72.1462	89	100	26.5	0.89	1	2	110	70	0	3	1	2	7.7	5.2	3.89	1.21	0.95	2.36	1.27368	95	1.07454	88.5738	81.6806	317	29.04	0.19062035960865	106.79464791139	1.61087858225593	0.89	1.65	0.0779502391461369	4.12758179243525	26.9213483146067	10.4781141514905	107.17	45.2830140324325	6.38992955319062	9.91002086803294	0.539393939393939
0553	1	165	72.1462	89	96	26.5	0.92	3	1	110	60	0	20	1	2	9.8	7.2	3.1	2.46	0.77	1.56	3.19481	81	0.916186	101.304	93.1348	265	59.04	0.900161349944271	138.262149698774	4.0405959501257	0.89	1.65	0.0779502391461369	4.12758179243525	26.9213483146067	10.4781141514905	217.882	43.3100737414935	6.62328174316459	10.828421623704	0.539393939393939
0554	1	165	72.963	99	106	26.8	0.93	1	2	130	80	1	10	2	2	8.5	8.4	4.67	1.41	1.51	2.48	0.933775	103	1.16503	75.7502	70.2875	228	47.94	0.343589704390077	150.549773496582	1.30544987079464	0.99	1.65	0.0860603999002969	5.42784111794197	30.6666666666667	11.5900111392938	124.884	69.0501872209272	6.87169135593743	9.01018460543443	0.6
0555	2	165	72.963	92	105	26.8	0.88	1	1	150	90	1	11	2	2	7.4	7.7	4.53	1.8	1.51	2.34	1.19205	91	1.0293	71.0601	63.7313	208	61.2	0.587786664902119	140.867797796508	2.35920741428168	0.92	1.65	0.0799753211194679	4.50265268203088	40.1304347826087	10.7705154021721	159.426	46.0172402717638	6.38941385448918	9.04883197900023	0.557575757575758
0556	1	165	72.963	90	96	26.8	0.94	1	1	110	70	0	6	1	2	7.2	8.7	2.48	1.33	0.97	1.02	1.37113	82	0.927497	116.89	97.9453	253	33.25	0.285178942233662	112.557536729141	1.74263027878048	0.9	1.65	0.0782367271820881	4.25118076293228	27.3333333333333	10.5363737629944	117.798	50.3019615421382	6.43395035158422	10.1039059303983	0.545454545454545
0557	2	165	72.963	93	100	26.8	0.93	2	1	130	80	0	1	1	2	6.5	6.14	3.84	2.74	0.85	2.33	3.22353	77	0.870942	97.2613	80.8265	242	95.9	1.00795792039998	149.289406915103	6.44907347466581	0.93	1.65	0.0808446180881577	4.63052861972238	40.5161290322581	10.8875862217609	242.682	65.7760758376098	6.34719750813642	10.5931192739396	0.563636363636364
0558	2	165	73.5075	96	94	27	1	1	1	120	80	0	3	1	2	5.5	5.71	3.37	1.68	0.9	1.82	1.86667	83	0.938808	70.8205	72.4776	223	63.84	0.518793793415168	142.013241226187	3.83833515819971	0.96	1.65	0.0830398873772291	5.02273468160121	41.625	11.1970961297382	148.798	51.2355612825086	6.49289388118359	10.3206301163865	0.581818181818182
0559	2	165	73.5075	93	103	27	0.9	1	1	120	80	0	3	1	2	7	5.6	2.48	0.79	0.78	1.13	1.01282	79	0.893564	85.6837	76.7931	232	27.65	-0.235722	111.762880019202	2.01753150807673	0.93	1.65	0.0804448908966907	4.63052861972238	40.5161290322581	10.8471868756839	69.9703	20.4023842962104	6.41091343634538	10.5269712650439	0.563636363636364
0560	1	165	73.7798	90	95	27.1	0.94	1	1	160	80	1	20	2	1	7.4	9	3.84	0.64	1.18	2.2	0.542373	107	1.21027	70.577	64.4742	250	16	-0.446287	112.087083742175	0.685034037701377	0.9	1.65	0.0776582637857208	4.25118076293228	27.3333333333333	10.477892050845	56.6848	17.1335220486047	6.72091221713957	9.4815751107636	0.545454545454545
0561	1	165	73.7798	91	100	27.1	0.91	2	1	130	90	1	7	1	2	8.3	8.8	4.12	1.52	1.07	2.39	1.42056	106	1.19896	90.788	71.3514	258	39.52	0.418710334858185	117.87222736688	1.81414868172262	0.91	1.65	0.0785211333833399	4.37620389778829	27.7362637362637	10.5943130736321	134.626	41.7735	6.47011681953329	9.95712801156231	0.551515151515152
0562	1	165	74.8688	97	100	27.5	0.97	2	2	140	80	1	3	1	2	10.7	8.9	4.42	3.48	0.87	2.63	4	131	1.48173	52.7043	51.9189	414	111.36	1.24703229378638	174.251	5.40025966464587	0.97	1.65	0.0828847502028899	5.15633465769707	29.979381443299	11.2104086250694	308.224	77.4293689719107	6.87133156178178	10.8957353431994	0.587878787878788
0563	1	165	74.8688	99	98	27.5	1	2	1	124	74	1	14	1	2	9.4	8.4	3.6	2.27	1.08	2.02	2.10185	89	1.00667	90.0839	86.4825	271	77.18	0.819779831493311	162.624556292853	2.8961444120749	0.99	1.65	0.084593714124599	5.42784111794197	30.6666666666667	11.4415510709471	201.054	75.2499693048533	6.80163440113287	10.1344913305162	0.6
0564	1	165	74.8688	90	94	27.5	0.96	1	1	130	100	0	5	1	2	8	10.3	2.62	0.51	0.7	1.33	0.728571	109	1.23289	111.862	72.68	252	12.75	-0.673345	88.4174198281971	0.91263593007086	0.9	1.65	0.0769033764769082	4.25118076293228	27.3333333333333	10.4014100644974	45.1707	23.9625903962418	6.27531364476188	11.0760018023697	0.545454545454545
0565	2	165	75.9578	104	90	27.9	1.15	1	1	150	80	1	23	2	2	12.3	13.6	4.86	3.21	1.07	2.52	3	87	0.984052	72.5727	67.7629	306	147.66	1.16627093714192	183.671732460763	6.55553606477905	1.04	1.65	0.0880147037827616	6.13180556446196	44.2692307692308	11.9329355074131	284.31	78.7756322976379	6.7223917896344	10.4897700600096	0.63030303030303
0566	1	165	75.9578	95	101	27.9	0.9	2	1	142	106	1	6	2	2	9.4	12.3	3.33	2.33	0.52	2	4.48077	93	1.05192	101.601	85.7297	307	69.9	0.845868267577609	148.869701886707	5.87624310633699	0.95	1.65	0.080398046724638	4.89056806743554	29.2631578947368	10.9002776269639	206.368	55.9217291064639	6.58421050614071	12.871663063971	0.575757575757576
0567	1	165	76.7745	97	101	28.2	0.96	1	1	130	80	1	8	2	2	9.4	8.1	3.08	0.98	1.1	1.31	0.890909	92	1.04061	78.2646	77.8815	279	31.36	-0.0202027	150.119540439015	1.18570923329101	0.97	1.65	0.0815073968951786	5.15633465769707	29.979381443299	11.0703980278798	86.7986	40.2237434617239	6.95796762459433	10.0378851407966	0.587878787878788
0568	1	165	76.7745	96	98	28.2	0.97	2	1	120	85	0	0.04	1	2	9.1	10	3.93	1.72	0.86	2.42	2	81	0.916186	110.946	97.8689	358	53.32	0.542324290825362	146.771934398158	2.63435503967034	0.96	1.65	0.0806671144529603	5.02273468160121	29.625	10.9562702131594	152.34	67.6194286486481	6.7084586169709	10.9635929648292	0.581818181818182
0569	1	165	77.0468	84	89	28.3	0.94	2	2	136	110	1	6	1	2	5.6	5.98	4.61	2.72	0.84	2.88	3.2381	102	1.15372	80.5149	73.9221	485	51.68	1.00063188030791	108.504101366774	3.72444928699039	0.84	1.65	0.0704173520973258	3.53089875035369	24.7142857142857	9.56978375050616	240.91	51.332789493767	6.21503206681287	11.0503918644656	0.509090909090909
0570	1	165	77.319	85	96	28.4	0.88	1	2	160	100	1	6	1	2	7.5	10.8	4	1.11	0.88	2.41	1.26136	92	1.04061	90.7085	81.3171	321	22.2	0.104360015324243	98.2563203371333	1.4651235759964	0.85	1.65	0.0710882887996001	3.64739851460098	25.1764705882353	9.66664592855578	98.3127	51.3716744284103	6.36915636061431	10.8464894959112	0.515151515151515
0571	1	165	77.8635	93	108	28.6	0.86	2	2	140	80	1	1	1	2	6.8	7.6	3.71	4.07	0.94	1.62	4.32979	110	1.2442	76.9255	66.5882	320	113.96	1.4036429994545	153.787345987999	5.48041648751857	0.93	1.65	0.0774159215050061	4.63052861972238	28.5161290322581	10.5394024328226	360.48	88.3348931895831	6.63736784841539	10.9668485219313	0.563636363636364
0572	1	165	78.9525	96	103	29	0.93	1	1	108	80	1	2	2	2	7.5	7.6	4.36	2.95	0.7	2.69	4.21429	73	0.825698	127.178	119.874	272	91.45	1.08180517035173	150.395713747738	5.46233557426434	0.96	1.65	0.0791766754734162	5.02273468160121	29.625	10.8040924030285	261.281	83.1095792649142	6.47850681274975	11.9707	0.581818181818182
0573	1	165	79.7692	103	105	29.3	0.98	3	1	144	88	0	7	1	1	8.1	7.98	4.29	1.11	1	2.61	1.11	88	0.995363	82.3572	81.6572	231	42.18	0.104360015324243	180.564920337133	1.5344434595416	1.03	1.65	0.0843691173600904	5.98812613066866	31.9611650485437	11.5323939690194	98.3127	53.7412124314552	7.13990667376449	10.630583284372	0.624242424242424
0574	1	165	80.0415	94	103	29.4	0.91	3	1	130	80	1	15	1	2	8.1	8.6	3.74	3.57	0.65	1.95	5.49231	86	0.972741	100.781	90.2204	216	103.53	1.27256559579155	159.660443107414	6.91532614159642	0.94	1.65	0.076822362929427	4.75983323405302	28.8936170212766	10.5068	316.195	78.1599639509368	6.69649303866823	12.4674277440017	0.56969696969697
0575	1	165	80.0415	92	99	29.4	0.93	2	2	140	90	1	20	2	2	11.9	9.7	3.36	2.97	0.52	1.46	5.71154	95	1.07454	91.1709	77.4205	446	80.19	1.08856195281461	155.853962961921	7.03835044896078	0.92	1.65	0.0751878445692265	4.50265268203088	28.1304347826087	10.2832458254281	263.053	62.6860846076913	6.74308463298136	13.3732129726465	0.557575757575758
0576	2	165	80.0415	99	108	29.4	0.91	1	1	120	80	1	8	1	2	6.5	5.9	2.98	2.58	0.73	1.59	3.53425	73	0.825698	99.4269	88.2417	204	105.78	0.947789398933526	155.754306501597	7.12547994363125	0.99	1.65	0.0809086588299285	5.42784111794197	42.6666666666667	11.0656667034498	228.511	70.6616073906355	6.47425714645253	11.824170212443	0.6
0577	1	165	80.0415	103	99	29.4	1.04	2	2	140	80	1	8	1	2	11.6	10	3.85	2.09	0.76	2.2	2.75	70	0.791766	110.723	113.206	238	79.42	0.73716406597672	187.526409451488	3.79402224281742	1.03	1.65	0.0841776955503296	5.98812613066866	31.9611650485437	11.5127643480336	185.111	68.2847966189391	7.01266	11.7770789429358	0.624242424242424
0578	1	165	81.9472	95	103	30.1	0.92	1	1	110	70	0	0.08	1	2	12.2	8.3	4.92	3.86	0.69	3.17	5.5942	86	0.972741	121.921	104.996	207	115.8	1.35066718347674	145.706878036488	7.02124198106981	0.95	1.65	0.0764311925884012	4.89056806743554	29.2631578947368	10.4943709961767	341.88	83.5728026884309	6.22513204514175	12.4668338511609	0.575757575757576
0579	1	165	83.853	99	104	30.8	0.95	3	3	150	100	1	19	2	1	8	13.22	3.03	1.16	1.54	0.91	0.753247	132	1.49304	66.8512	50.412	400	39.44	0.148420005118273	152.006440112602	0.971914178877918	0.99	1.65	0.0784379217224391	5.42784111794197	30.6666666666667	10.8112495523467	102.741	63.111717550886	6.97635053194824	10.0087721857473	0.6
0580	1	165	84.4519	102	105	31.02	0.9	2	2	130	82	0	8	1	2	7.9	12.2	3.34	2.05	0.88	1.76	2.32955	114	1.28945	88.5109	65.2243	232	75.85	0.717839793150317	171.671475449307	3.0838268957445	1.02	1.65	0.0804322721453168	5.84589167897053	31.6470588235294	11.0992933762829	181.569	91.2377338825107	6.82410443374271	11.797765397141	0.618181818181818
0581	1	165	84.942	112	116	31.2	0.97	2	1	130	80	0	3	1	2	6.3	5.6	2.51	1.21	0.7	1.28	1.72857	90	1.01798	91.8781	81.7801	310	56.87	0.19062035960865	215.93564791139	2.50395710842003	1.12	1.65	0.0879777777590204	7.33347351337801	34.5357142857143	12.1522524079419	107.17	72.5763797214804	7.22157178070409	12.2749469302887	0.678787878787879
0582	1	165	85.4865	102	112	31.4	0.91	2	2	120	80	1	12	2	2	6.2	4.8	3.13	0.75	0.96	1.61	0.78125	113	1.27814	60.0102	61.9367	265	27.75	-0.287682	160.495794406061	1.02672543722367	1.02	1.65	0.0797820333975482	5.84589167897053	31.6470588235294	11.0319276129275	66.4275	56.0665252896406	7.01955732180385	11.0825721055529	0.618181818181818
0583	1	165	86.031	106	113	31.6	0.94	3	2	150	90	1	23	2	2	8	10.5	3.68	2.62	0.67	2.17	3.91045	105	1.18765	76.8606	67.2306	233	107.42	0.963174317773006	210.793434991006	5.32041319865722	1.06	1.65	0.0825605361756655	6.42350635932496	32.8679245283019	11.4282144088289	232.053	81.6169396281583	7.16023816986671	12.9935750749343	0.642424242424242
0584	1	165	87.12	100	105	32	0.95	1	1	120	88	1	20	2	2	5.5	12.11	4.32	4	0.67	2.61	5.97015	108	1.22158	66.966	67.1631	388	140	1.38629436111989	188.634075944638	7.60527088233218	1	1.65	0.0772368776823834	5.56575086236171	31	10.7137391088871	354.28	91.3851806194493	6.92705045362031	13.2903182501945	0.606060606060606
0585	2	165	90.9315	108	113	33.4	0.95	1	1	180	100	1	5	2	2	11.3	11.9	5.02	2.01	0.93	3.11	2.16129	63	0.712589	97.7168	101.85	239	100.5	0.698134722070984	189.306036549542	4.39313085848739	1.08	1.65	0.0810682513800855	6.72100822981309	45.4444444444444	11.3257397488252	178.026	89.2133094293085	6.79431992934925	12.2676675197983	0.654545454545455
0586	1	166	52.9075	74	89	19.2	0.84	2	1	118	76	0	15	1	2	10.8	6.7	3.83	0.79	1.11	2.08	0.711712	111	1.25551	65.1372	64.7133	294	7.11	-0.235722	42.0649086625364	0.883971425916207	0.74	1.66	0.0801020301535935	2.39834742138942	19.1351351351351	10.1735615600859	69.9703	4.2489904346143	5.5365237736213	7.51193513742376	0.44578313253012
0587	1	166	57.8676	79	90	21	0.87	1	1	120	70	0	10	1	2	5.8	6.7	3.33	0.79	0.77	2.04	1.02597	96	1.08585	92.3858	76.6649	278	11.06	-0.235722	69.7077086625364	1.30224213400967	0.79	1.66	0.0805551883527083	2.91802232782851	21.9746835443038	10.3850682702671	69.9703	6.01457048373152	5.97455140313216	8.85185961625295	0.475903614457831
0588	2	166	60.8988	78	91	22.1	0.85	1	1	150	90	1	11	1	1	9.1	3.9	2.93	0.53	1	1.51	0.53	63	0.712589	103.888	102.173	235	10.6	-0.634878	52.3802398879459	0.990137669865554	0.78	1.66	0.0768739227343616	2.81130914695166	33.4358974358974	9.99517443533082	46.9421	3.85003089625562	5.56513704846768	8.26258100151736	0.469879518072289
0589	2	166	62.001	77	102	22.5	0.75	1	1	120	70	0	18	1	2	7.7	16.6	5.27	3.76	0.97	2.33	3.87629	95	1.07454	64.4386	59.6032	339	71.44	1.3244189574018	150.013697746296	7.08045994099526	0.77	1.66	0.0749862558085267	2.70598627203748	32.8831168831169	9.77893091698656	333.023	21.7620872626002	5.6187674578955	9.38253618428456	0.463855421686747
0590	2	166	62.001	86.5	97	22.5	0.89	1	1	130	78	0	3	1	1	11.2	8.3	4.78	2.35	1.05	2.77	2.2381	78	0.882253	89.4566	78.2531	224	66.975	0.854415328156068	123.933553447485	4.59250147919919	0.865	1.66	0.0842378068498384	3.76281447018391	37.6184971098266	10.9854223937576	208.139	37.6688559887799	6.08481533381498	8.86774516713115	0.521084337349398
0591	1	166	62.8277	83	94	22.8	0.88	1	1	120	70	0	5	1	2	7.8	7.11	2.85	0.81	0.78	1.57	1.03846	84	0.950119	108.514	93.9348	235	14.58	-0.210721	78.6685373110556	1.32805808160829	0.83	1.66	0.0801187473203895	3.3588030217017	24	10.4713477072924	71.7417	10.3383563080299	6.1037947643623	9.37149076295956	0.5
0592	1	166	63.1032	86	92	22.9	0.93	3	1	150	70	1	10	1	2	10.4	8.2	3.5	0.59	1.16	2.06	0.508621	103	1.16503	75.6788	67.5779	244	12.39	-0.527633	94.4978796741878	0.672439197715395	0.86	1.66	0.0827727566284035	3.70404889961515	25.3953488372093	10.8261146504389	52.2563	11.7708569461836	6.50135750495175	8.37407635803947	0.518072289156627
0593	1	166	63.1032	88	98	22.9	0.9	1	1	120	80	0	10	1	2	9.8	5.9	4.34	0.79	0.86	2.87	0.918605	80	0.904875	102.026	98.2861	283	18.17	-0.235722	99.5359086625365	1.24271591398929	0.88	1.66	0.0846977044569711	3.94121388969796	26.2727272727273	11.0778847585887	69.9703	20.0385672029023	6.3988444106212	9.07854026455116	0.530120481927711
0594	2	166	63.3788	80	92	23	0.87	1	1	120	60	0	0.6	1	2	8.8	14.5	5.66	1.93	0.94	3.65	2.05319	77	0.870942	97.1202	79.7614	179	42.46	0.657520002916794	110.512595315972	3.85049598794554	0.8	1.66	0.0767745687461104	3.02612704701613	34.5	10.0488874244373	170.94	16.4631191753654	5.72064109011117	9.38047968152287	0.481927710843373
0595	1	166	63.9299	80	86	23.2	0.93	1	1	125	75	1	16	1	2	7.9	6.7	5.08	0.63	1.48	3.08	0.425676	93	1.05192	71.8125	75.5494	308	9.45	-0.462035	70.8076198888757	0.519970548485071	0.8	1.66	0.0763326991954823	3.02612704701613	22.5	10.0054795004506	55.7991	9.14108275972241	6.20270535170486	7.91040202423263	0.481927710843373
0596	1	166	63.9299	89	92	23.2	0.97	2	1	130	60	0	25	1	2	6.3	6.8	2.84	1.09	0.54	1.81	2.01852	137	1.5496	39.9975	46.4183	439	26.16	0.0861776962410524	136.929109317303	2.74304333864765	0.89	1.66	0.0849201278549741	4.06190083111426	26.6966292134831	11.1310959442513	96.5413	42.513643037804	6.75759941124063	10.7201623851078	0.536144578313253
0597	1	166	65.0322	81	92	23.6	0.88	2	2	110	70	0	0.08	1	2	9.1	7.5	3.5	0.58	1.15	1.82	0.504348	91	1.0293	89.6741	83.2528	241	9.28	-0.544727	61.3860021402832	0.61818983495893	0.81	1.66	0.0764110743934144	3.1356245544178	23.0123456790124	10.0443289965365	51.3706	7.06966888175142	6.04414076921989	8.54963	0.487951807228916
0598	1	166	65.0322	88	89	23.6	0.99	2	2	160	98	1	10	1	2	7.7	8.86	3.25	1.18	0.95	1.79	1.24211	83	0.938808	108.697	96.4912	330	27.14	0.165514438477573	102.155317646507	1.65404667902255	0.88	1.66	0.0830145005755613	3.94121388969796	26.2727272727273	10.9123574283359	104.513	29.7481981846148	6.31221874426277	9.2462112343443	0.530120481927711
0599	1	166	65.3077	90	92	23.7	0.98	2	2	138	65	0	10	1	2	7.6	7.6	3.19	1.65	1.07	1.5	1.54206	117	1.32338	83.7344	61.4842	279	41.25	0.500775287912489	120.335656334075	2.09545824347122	0.9	1.66	0.0846622035834198	4.18399261255695	27.1111111111111	11.1367955875901	146.141	29.8360069473801	6.48280062188727	9.0264816137535	0.542168674698795
0600	2	166	66.1344	85	98	24	0.87	1	1	140	80	1	15	2	2	7.9	11.7	5.29	1.47	0.93	3.47	1.58065	104	1.17634	55.47	55.2209	142	39.69	0.385262400790645	107.924233055436	3.07691799236885	0.85	1.66	0.0792910289887295	3.58756808287433	36.9411764705882	10.4521399666953	130.198	32.0103198838104	6.00149902009322	9.55173178496271	0.512048192771084
0601	1	166	66.9611	82	93	24.3	0.88	1	1	140	80	0	0.5	1	2	10.2	10.7	4.32	0.91	1.28	2.27	0.710938	92	1.04061	101.161	84.6308	278	15.47	-0.0943107	67.7545650516327	0.868569527842619	0.82	1.66	0.0758616514332032	3.24651611756678	23.5121951219512	10.020805380505	80.5987	26.8719274856123	6.00793944996494	8.70086050437296	0.493975903614458
0602	1	166	66.9611	89	94	24.3	0.95	2	1	110	70	0	4	1	2	6.3	5.8	5.51	2.72	1.02	3.47	2.66667	89	1.00667	110.153	92.3291	352	65.28	1.00063188030791	117.286501366774	3.53604719420463	0.89	1.66	0.0823376460677449	4.06190083111426	26.6966292134831	10.8762399861579	240.91	57.2829591456106	6.21834597736594	9.36976964284673	0.536144578313253
0603	1	166	67.5122	88	96	24.5	0.92	2	1	120	80	0	1	1	2	10.1	10.7	3.99	1.55	1.11	2.13	1.3964	103	1.16503	80.6985	70.7383	230	35.65	0.438254930931155	113.731408480485	1.82281243788034	0.88	1.66	0.0809688377290287	3.94121388969796	26.2727272727273	10.7100510747704	137.284	48.8739720296541	6.45805651250538	9.22552564285108	0.530120481927711
0604	2	166	68.0633	92	99	24.7	0.92	1	1	110	80	0	10	1	2	6.3	8.4	4.3	1.22	1.01	2.67	1.20792	76	0.859631	81.9794	80.0635	168	41.48	0.198850858745165	118.930710143708	2.50456783398309	0.92	1.66	0.0841916745911139	4.43239643298568	39.9130434782609	11.1514479767875	108.055	22.2448994567325	6.35565529806755	9.38638799890343	0.55421686746988
0605	1	166	68.0633	85	85	24.7	1	3	2	108	76	0	1	1	2	10	7.9	3.57	1.36	0.72	2.17	1.88889	100	1.13109	89.0956	74.1065	333	27.2	0.307484699747961	103.185263394455	2.37124025730227	0.85	1.66	0.0777857863070074	3.58756808287433	24.9411764705882	10.3029682394232	120.455	31.0335250755898	6.30125413922295	10.3555961764478	0.512048192771084
0606	1	166	68.0633	91	96	24.7	0.95	2	2	110	60	0	2	1	2	8.1	9.7	5.84	4.76	1.04	3.66	4.57692	103	1.16503	86.976	70.7383	275	123.76	1.56024766824333	151.563648701353	6.15127619688413	0.91	1.66	0.0832765476933844	4.30749066378138	27.5164835164835	11.0302365857355	421.593	68.6060037430694	6.59114951481481	9.71948300494089	0.548192771084337
0607	1	166	68.89	89	102	25	0.87	2	2	120	80	1	4	2	2	6.4	6.4	3.83	2.38	0.86	2.16	2.76744	91	1.0293	84.4998	82.9695	313	57.12	0.867100487683383	129.901010729034	3.61396282399752	0.89	1.66	0.0807934134069127	4.06190083111426	26.6966292134831	10.7228915662651	210.797	65.6189311400189	6.49338706902427	10.0157384362328	0.536144578313253
0608	1	166	68.89	90	94	25	0.96	1	1	120	80	1	0.2	1	1	8.8	4.8	2.57	0.91	0.86	1.15	1.05814	92	1.04061	88.6416	81.858	233	22.75	-0.0943107	112.749965051633	1.39733526241808	0.9	1.66	0.0817012045687881	4.18399261255695	27.1111111111111	10.8433734939759	80.5987	24.4003154913695	6.52857287852863	9.6592865932648	0.542168674698795
0609	2	166	68.89	104	102	25	1.02	1	1	120	80	0	20	1	2	7.6	4.3	5.24	1.28	1.07	3.56	1.19626	69	0.780455	93.399	90.2026	211	58.88	0.246860077931526	134.848956698558	2.78495789876001	1.04	1.66	0.094410280835044	6.04162038070331	44.0769230769231	12.5301204819277	113.37	55.9395959219034	6.68630783129075	9.15449317864973	0.626506024096386
0610	1	166	69.1656	90	92	25.1	0.97	2	1	160	90	1	8	1	2	10.3	11.17	5.72	5.83	0.96	3.33	6.07292	95	1.07454	77.2066	76.9522	286	145.75	1.7630170003624	156.742174007973	8.00228619385019	0.9	1.66	0.0814840583501387	4.18399261255695	27.1111111111111	10.8217515911178	516.363	62.2778249107553	6.61069129460917	10.1405529692136	0.542168674698795
0611	1	166	69.9922	89	99	25.4	0.9	1	1	130	84	0	10	1	2	8.9	8.6	4.17	2.26	0.78	2.4	2.89744	35	0.395883	112.829	269.771	405	54.24	0.815364813284194	130.080425892252	3.75117651800691	0.89	1.66	0.0799429465554982	4.06190083111426	26.6966292134831	10.6381242954513	200.168	44.3261951359667	6.5016873269303	10.4917698469138	0.536144578313253
0612	2	166	69.9922	95	97	25.4	0.98	1	1	108	64	0	15	1	2	11.3	13.6	5.64	2.34	1.32	3.49	1.77273	81	0.916186	91.0913	76.1943	211	86.58	0.85015092936961	132.142800951736	3.73616125631826	0.95	1.66	0.0853323586828352	4.81557480896072	41.0526315789474	11.3553012142458	207.254	50.4488864934034	6.35888408392818	9.2136252417116	0.572289156626506
0613	1	166	70.5434	93	100	25.6	0.93	2	2	125	90	0	2	1	2	8.9	12.7	3.79	1.66	0.82	2.15	2.02439	72	0.814388	115.8	112.754	246	46.48	0.506817602368452	135.245587252106	2.72694996734528	0.93	1.66	0.0831002367337886	4.55871138689866	28.3010752688172	11.072734276945	147.026	52.7531862898417	6.59616306747575	10.4213525825064	0.560240963855422
0614	2	166	70.8189	91	94	25.7	0.96	1	1	120	80	0	0.5	1	1	11.1	16	2.62	1.86	0.81	1.09	2.2963	86	0.972741	81.8448	69.5907	126	61.38	0.62057648772511	134.30052115195	4.60498196497871	0.91	1.66	0.0811020688282803	4.30749066378138	39.5164835164835	10.8135114046498	164.74	57.3045247517071	6.29800928275731	10.5876009970512	0.548192771084337
0615	1	166	71.0945	90	95	25.8	0.95	2	2	140	80	1	16	2	1	7.4	11.9	3.69	1.6	1.01	1.99	1.58416	126	1.42518	67.1474	56.7359	430	40	0.470003629245736	118.660879843406	2.0562948832904	0.9	1.66	0.0800034400351185	4.18399261255695	27.1111111111111	10.6739353593726	141.712	60.6380947157336	6.46065159934949	9.8555428943542	0.542168674698795
0616	1	166	71.9212	90	95	26.1	0.95	2	2	130	80	0	7	1	2	9.9	13.4	3.47	5.05	0.81	1.76	6.23457	92	1.04061	104.854	84.9798	278	126.25	1.61938824328727	144.50034135232	8.04126482221895	0.9	1.66	0.079389206383205	4.18399261255695	27.1111111111111	10.6124136056874	447.279	78.6880760274453	6.42672524800279	10.9422340036735	0.542168674698795
0617	1	166	72.7478	97	104	26.4	0.9	2	1	140	100	0	16	1	2	7.4	9.07	4.49	0.91	0.87	2.94	1.04598	85	0.96143	86.0726	88.5391	390	29.12	-0.0943107	144.708765051633	1.44483458936334	0.97	1.66	0.0849144769864873	5.07809303785825	29.7731958762887	11.3726502385042	80.5987	49.9435341383287	6.84260933845351	10.2067255640681	0.58433734939759
0618	1	166	73.0234	92	109	26.5	0.9	1	1	142	80	1	8	1	2	8.6	3.57	5.4	1.46	1.05	3.71	1.39048	87	0.984052	75.7503	84.3249	267	39.42	0.378436435720245	136.934601585845	1.8178683134587	0.92	1.66	0.0803347045312608	4.43239643298568	27.9130434782609	10.7660601610685	129.312	54.9133269947411	6.73487947194421	9.59140516920411	0.55421686746988
0619	1	166	73.0234	92	100	26.5	0.92	2	2	130	70	1	9	2	2	7	7.4	4.76	2.78	1.16	2.32	2.39655	83	0.938808	100.32	91.1792	283	75.06	1.02245092770255	144.547720409456	3.1331823376157	0.92	1.66	0.0803347045312608	4.43239643298568	27.9130434782609	10.7660601610685	246.225	70.7857572896133	6.67021020869265	9.70113	0.55421686746988
0620	1	166	73.0234	94	104	26.5	0.9	1	1	126	90	0	12	1	2	7.8	9.4	3.37	1.82	0.78	1.97	2.33333	96	1.08585	92.2285	78.4842	203	52.78	0.598836501088704	143.309803023951	3.11684836650937	0.94	1.66	0.0820811111515056	4.68643701087001	28.6808510638298	11.0001049471787	161.197	53.2617854604259	6.66083333294848	10.7772	0.566265060240964
0621	1	166	74.1256	82	98	26.9	0.84	2	1	120	70	0	0.08	1	2	13.1	9.9	3.65	0.89	0.88	2.09	1.01136	94	1.06323	91.8266	82.0835	221	15.13	-0.116534	74.551656042369	1.16868756498182	0.82	1.66	0.0708910847294093	3.24651611756678	23.5121951219512	9.52422451158665	78.8273	18.1356632117031	6.05002428843902	10.3339329480544	0.493975903614458
0622	1	166	74.4012	93	93	27	1	3	1	132	75	1	12	1	2	9.5	9.76	6.47	9.02	0.75	2.36	12.0267	84	0.950119	105.544	90.3979	181	252.56	2.19944433407453	179.78777534964	15.729022728151	0.93	1.66	0.0802022209896544	4.55871138689866	28.3010752688172	10.7818423764328	798.901	87.9719030628001	6.71750372243926	11.5377172264806	0.560240963855422
0623	1	166	75.5034	98	98	27.4	1	2	1	110	70	0	0.25	1	2	5.9	5.3	4.17	1.5	0.76	2.61	1.97368	94	1.06323	91.3675	81.7612	212	49.5	0.405465108108164	152.68903237838	2.6976218633061	0.98	1.66	0.0836896316676961	5.21147657118325	30.1224489795918	11.2782756852839	132.855	67.0708257468187	6.73501817784943	10.899556222381	0.590361445783133
0624	1	166	76.0546	82	98	27.6	0.84	1	1	130	75	0	5	1	2	9.4	8.6	4.71	2.3	0.58	3.05	3.96552	96	1.08585	67.2704	73.8968	256	39.1	0.832909122935104	117.356400704572	4.51652103491623	0.82	1.66	0.0696873185064063	3.24651611756678	23.5121951219512	9.40267063033196	203.711	40.5722850635313	6.34459521447067	12.2040914331894	0.493975903614458
0625	1	166	76.0546	93	93	27.6	1	3	3	154	80	1	5	1	2	8	6.8	4.09	2.11	0.73	2.67	2.89041	110	1.2442	73.7997	66.3478	410	59.08	0.746687947487975	143.411534844735	3.73364382948136	0.93	1.66	0.0790356173304364	4.55871138689866	28.3010752688172	10.6640044953765	186.883	72.0065781433398	6.63504230151095	11.2676029905425	0.560240963855422
0626	1	166	76.8812	93	107	27.9	0.86	1	1	125	70	0	15	1	2	11.4	7.7	4.27	1.31	1.07	2.51	1.2243	101	1.1424	86.1572	71.14	294	36.68	0.27002713721306	134.865197018687	1.5717882525261	0.93	1.66	0.0784680335354824	4.55871138689866	28.3010752688172	10.6065161817223	116.027	40.7753034026115	6.7328598737667	10.0962158362361	0.560240963855422
0627	1	166	77.9835	93	96	28.3	0.97	1	2	120	78	0	2	1	2	9.8	6.5	3.76	1.46	0.79	2.14	1.8481	116	1.31207	84.7856	64.9649	315	40.88	0.378436435720245	126.871801585845	2.35343319149086	0.93	1.66	0.0777268881641393	4.55871138689866	28.3010752688172	10.5312917133905	129.312	62.2546	6.48442064701428	11.0911415406916	0.560240963855422
0628	2	166	79.0857	94	97	28.7	0.97	1	1	104	80	1	4	1	2	10.4	6.2	2.67	1.28	0.81	1.27	1.58025	86	0.972741	74.347	69.8155	300	46.08	0.246860077931526	133.781556698557	3.06913173829419	0.94	1.66	0.0778309882862814	4.68643701087001	40.6808510638298	10.5700932134001	113.37	53.1741110790583	6.40358723165974	11.074847512225	0.566265060240964
0629	1	166	79.0857	91	96.5	28.7	0.94	2	2	128	76	0	1	1	2	7.3	7.66	4.14	2.63	0.9	2.41	2.92222	86	0.972741	106.494	94.421	174	68.38	0.966983846189673	129.356644616173	3.61198426203919	0.91	1.66	0.0753470205750171	4.30749066378138	27.5164835164835	10.2327498129724	232.939	76.6662792393799	6.39395999325228	11.008570095309	0.548192771084337
0630	1	166	79.9124	96	97	29	0.99	1	1	140	90	0	10	1	2	9.1	10.8	4.08	1.3	1.23	2.25	1.05691	91	1.0293	76.8813	79.7747	237	40.3	0.262364264467491	147.518413818285	1.36991191196928	0.96	1.66	0.0789378312626477	4.94612630403589	29.4166666666667	10.7390075090343	115.141	46.0449824728837	6.87775306811953	10.102352303121	0.578313253012048
0631	1	166	79.9124	105	97	29	1.08	2	2	110	70	0	0.9	1	2	10.2	13.2	4.9	1.69	1	3.16	1.69	91	1.0293	104.854	79.3496	276	67.6	0.524728528934982	194.40402763657	2.39584750479253	1.05	1.66	0.0863382529435209	6.18496682771911	32.3809523809524	11.7457894630063	149.683	78.4226045843939	7.12838480547297	10.8012087272425	0.632530120481928
0632	1	166	80.7391	97	99	29.3	0.98	2	3	160	120	1	3	1	2	7.5	8.7	4.67	2.09	0.74	3.16	2.82432	126	1.42518	68.3847	57.8898	349	66.88	0.73716406597672	153.649809451488	3.67685909863657	0.97	1.66	0.0792147294657252	5.07809303785825	29.7731958762887	10.7951787036002	185.111	79.5706116685592	6.66819574941659	11.7993845177912	0.58433734939759
0633	1	166	81.0146	97	102	29.4	0.95	3	2	150	90	1	12	1	2	8.7	6.6	4.62	1.4	0.96	2.93	1.45833	91	1.0293	77.103	80.2153	300	44.8	0.336472236621213	156.207189205667	1.89477868702047	0.97	1.66	0.0790350022462343	5.07809303785825	29.7731958762887	10.7768039180183	123.998	50.5173066739171	6.90106421482663	10.7900095357789	0.58433734939759
0634	1	166	81.0146	95	98	29.4	0.96	2	1	130	85	0	16	1	2	8.1	8.7	3.69	2.36	0.76	2.22	3.10526	104	1.17634	77.6006	69.4544	408	70.8	0.858661619037519	158.199355618825	3.95140886718849	0.95	1.66	0.0774054145710542	4.81557480896072	29.0526315789474	10.5546017753788	209.025	79.1179524634939	6.78838842934575	11.771824144667	0.572289156626506
0635	1	166	81.0146	95	95	29.4	1	2	1	135	80	0	9	1	2	7.9	8.3	3.56	0.94	0.75	2.09	1.25333	84	0.950119	92.689	90.9778	245	28.2	-0.0618754	136.750741118202	1.59485112696015	0.95	1.66	0.0774054145710542	4.81557480896072	29.0526315789474	10.5546017753788	83.2558	41.7261500481749	6.76305580569145	11.530781089391	0.572289156626506
0636	1	166	89.2814	97	103	32.4	0.94	1	1	120	90	0	1	1	2	10.1	10	4.23	1.4	0.93	2.56	1.50538	81	0.916186	120.257	104.84	250	44.8	0.336472236621213	135.026789205667	1.84623699584876	0.97	1.66	0.0740777330466574	5.07809303785825	29.7731958762887	10.2657608111223	123.998	74.3888747152243	6.5073421807307	11.8390231049633	0.58433734939759
0637	1	166	90.1081	113	105	32.7	1	2	1	168	100	1	10	1	2	9	6.8	4.19	1.72	0.8	2.5	2.15	87	0.984052	89.6688	84.7906	243	82.56	0.542324290825362	227.446134398158	3.05463502109786	1.13	1.66	0.0857681213932041	7.3833661043102	34.6194690265487	11.9040976048858	152.34	97.1422915220624	7.24655398743763	12.3934721645497	0.680722891566265
0638	1	166	92.037	104	101	33.4	1.03	1	2	132	88	0	0.5	1	2	10.6	13.3	5.06	3.57	0.65	3.09	5.49231	77	0.870942	121.771	106.759	213	139.23	1.27256559579155	194.340443107414	7.08952367381248	1.04	1.66	0.0778302306359103	6.04162038070331	32.0769230769231	10.8405674972021	316.195	90.5665307413528	6.85931449682019	13.8432388383869	0.626506024096386
0639	1	166.5	68.474	91	99	24.7	0.92	1	1	120	80	1	16	2	2	9.6	8.9	2.31	0.58	0.87	1.02	0.666667	91	1.0293	91.664	80.2153	325	15.08	-0.544727	114.148602140283	0.895984207949509	0.91	1.665	0.0831514138169964	4.27360222558002	27.4065934065934	10.9971127521447	51.3706	27.7830682069121	6.66827627909075	9.5897006406691	0.546546546546547
0640	1	167	54.9413	80	85	19.7	0.94	1	1	124	70	0	14	1	2	6.8	4.09	4.33	0.68	1.57	2.43	0.433121	108	1.22158	57.0417	61.7177	311	10.2	-0.385662	76.3540254221363	0.574443563658924	0.8	1.67	0.0848700127284682	2.97416663985166	22.25	10.7929559056128	60.2276	5.8091187010113	6.21100074295759	6.84269151291513	0.479041916167665
0641	1	167	58.0091	85	88	20.8	0.96	2	2	120	80	0	9	1	2	12.2	19.95	4.15	1.33	1.14	2.7	1.16667	119	1.346	65.4299	61.117	245	26.6	0.285178942233662	91.6431367291406	1.60089098635834	0.85	1.67	0.0869664615697029	3.52881888812777	24.7058823529412	11.1601694073499	117.798	16.0699347491648	6.16593802783033	8.30739717522772	0.508982035928144
0642	1	167	58.8458	84	93	21.1	0.9	2	2	100	70	0	15	1	2	13.5	12.1	3.07	0.9	1.4	1.37	0.642857	101	1.1424	96.1509	76.3836	189	17.1	-0.105361	71.4170686555278	0.865549373021191	0.84	1.67	0.0851267553380472	3.41512976965919	24.2380952380952	10.9501882968458	79.713	8.29221098304012	6.0339506086163	7.73186243303497	0.502994011976048
0643	1	167	59.1247	85	90	21.2	0.94	1	1	170	68	1	16	1	2	6.2	5.9	4.33	2.12	1.11	2.72	1.90991	151	1.70795	41.5248	44.2654	434	42.4	0.751416088683921	107.841953951046	2.59598472680953	0.85	1.67	0.0858690746527198	3.52881888812777	24.7058823529412	11.054383423611	187.768	41.8417082414679	6.26056343732839	8.27268549564671	0.508982035928144
0644	1	167	59.9614	85	95	21.5	0.89	1	2	140	90	1	0.33	1	2	6.8	6.7	4.7	1.57	1.38	2.73	1.13768	82	0.927497	100.382	94.6695	296	31.4	0.451075619360217	95.4770636259248	1.53546897811533	0.85	1.67	0.0850684233153067	3.52881888812777	24.7058823529412	10.9769888889728	139.055	39.8598898622505	6.23063922290565	7.85169453250324	0.508982035928144
0645	1	167	60.798	75	85	21.8	0.88	2	2	115	80	0	6	1	2	13.8	9.2	6.02	1.71	1.81	3.53	0.944751	101	1.1424	89.3404	73.2021	300	17.1	0.536493370514568	50.3476541513205	1.11720563021605	0.75	1.67	0.0743701570748703	2.45390435700693	19.4666666666667	9.61870367241286	151.455	18.7388593410838	5.56078721143619	7.51575412464007	0.449101796407186
0646	1	167	61.0769	78	96	21.9	0.81	2	1	130	80	0	5	1	1	6.6	6.1	4.08	0.58	1.26	2.22	0.460317	111	1.25551	72.4466	61.1645	279	7.54	-0.544727	62.4998021402832	0.564800867067168	0.78	1.67	0.0771093349092856	2.76194346703585	21.1794871794872	9.98058675668074	51.3706	7.16453726570359	6.00892258047116	7.85804037598303	0.467065868263473
0647	1	167	61.9136	87	91	22.2	0.96	1	1	92	68	0	2	1	2	11.1	5.1	6.13	0.87	0.97	4.23	0.896907	75	0.84832	110.087	108.034	248	19.14	-0.139262	93.1218345186628	1.21896456343971	0.87	1.67	0.0852299762476469	3.76034420926317	25.6091954022989	11.0567195563134	77.0559	15.1627272645433	6.27017680101977	8.57035299105357	0.520958083832335
0648	1	167	62.7503	85	96	22.5	0.88	2	1	120	60	0	15	1	2	6.4	6.29	4.02	0.89	1.13	2.33	0.787611	104	1.17634	72.0864	68.8197	181	17.8	-0.116534	92.5396560423691	1.03861991532242	0.85	1.67	0.0825288280706446	3.52881888812777	24.7058823529412	10.7302834776173	78.8273	11.8561673018245	6.32478940610418	8.36490217063631	0.508982035928144
0649	1	167	63.5869	71	92	22.8	0.77	2	1	125	70	0	12	1	2	8.9	9.3	3.3	1.14	1.23	1.58	0.926829	85	0.96143	96.4226	89.9538	228	6.84	0.131028262406404	36.2830217729409	1.01392690881312	0.71	1.67	0.068329810319924	2.06235537397515	16.9577464788732	8.90378068524263	100.97	9.41538464789108	5.23423222075463	8.42427452360569	0.425149700598802
0650	1	167	63.8658	78	94	22.9	0.83	2	1	140	90	1	9	2	2	7.3	7.99	2.99	1.16	1.13	1.66	1.02655	105	1.18765	54.862	66.8613	313	15.08	0.148420005118273	74.460640112602	1.23093379726552	0.78	1.67	0.0748478584646173	2.76194346703585	21.1794871794872	9.76023760575709	102.741	14.2579058713924	5.9542545493567	8.60427629548954	0.467065868263473
0651	1	167	64.1447	84	94	23	0.89	2	1	140	80	1	20	2	2	8.1	9.4	4.59	3.32	0.65	2.84	5.10769	93	1.05192	63.7038	75.7264	249	63.08	1.1999647829284	136.231225224425	6.58080149235503	0.84	1.67	0.0803715776072391	3.41512976965919	24.2380952380952	10.4881501681403	294.052	40.8969800256594	6.44921267388255	10.4875590689053	0.502994011976048
0652	1	167	64.1447	84	94	23	0.89	2	1	140	80	0	20	1	2	8.1	8.5	4.59	3.32	0.65	2.84	5.10769	93	1.05192	63.7038	75.7264	249	63.08	1.1999647829284	136.231225224425	6.58080149235503	0.84	1.67	0.0803715776072391	3.41512976965919	24.2380952380952	10.4881501681403	294.052	40.8969800256594	6.44867005555344	10.4563448168399	0.502994011976048
0653	1	167	64.9814	82	92	23.3	0.89	2	2	108	76	0	5	1	2	10.6	8	3.85	1.79	0.83	2.11	2.15663	79	0.893564	105.282	104.85	321	30.43	0.582215619852664	85.8721436367586	2.69413660424797	0.82	1.67	0.0777830561349107	3.19189208689568	23.2682926829268	10.172306110499	158.54	28.6044102464735	5.90765266412902	9.6103699650866	0.491017964071856
0654	1	167	64.9814	74	90	23.3	0.82	1	1	100	80	0	1	1	2	5.5	5.5	3.8	0.71	1.09	2.48	0.651376	115	1.30076	81.6227	62.5842	349	6.39	-0.34249	38.1254132031709	0.734335277194267	0.74	1.67	0.0701944652924804	2.35396546999925	18.8648648648649	9.17988600215765	62.8847	5.13707287734999	5.48293298689598	8.56304522340145	0.44311377245509
0655	1	167	66.3758	89	95	23.8	0.94	2	1	125	75	0	10	1	2	12.8	4.2	5.32	1.75	1.18	3.28	1.48305	138	1.56091	40.2847	48.3989	450	42	0.559615787935423	123.317947334579	1.9884477968475	0.89	1.67	0.083236497961667	3.99740788784544	26.4719101123596	10.9240846542635	154.998	66.6792832221619	6.53047347579791	8.6816341787272	0.532934131736527
0656	1	167	66.3758	92	92	23.8	1	2	2	110	70	0	7	1	2	5.9	5.4	3.95	1.28	0.77	2.4	1.66234	69	0.780455	112.646	121.708	297	34.56	0.246860077931526	122.208521714494	2.30396150021453	0.92	1.67	0.0860422226120603	4.36341184058944	27.695652173913	11.2923122268791	113.37	36.2601861815692	6.44874767810452	9.75555600477395	0.550898203592814
0657	1	167	66.9336	90	94	24	0.95	2	1	130	80	0	12	1	1	9.2	6.25	2.91	0.73	0.78	1.6	0.935897	95	1.07454	83.9506	76.9522	330	18.25	-0.314711	113.936763613527	1.26330724139389	0.9	1.67	0.0837034668462187	4.11802001954158	26.8888888888889	11.000702437649	64.6561	29.4934492129321	6.58010486685178	9.65537754942258	0.538922155688623
0658	2	167	67.4914	90	93	24.2	0.97	1	1	130	80	0	7	1	2	7.6	5.33	7.92	4.74	1.09	5.04	4.34862	124	1.40256	41.2172	45.7151	357	151.68	1.55603713570699	145.37463651571	8.92191562920049	0.9	1.67	0.0832416531469543	4.11802001954158	38.8888888888889	10.9551506790953	419.822	72.7455574236645	6.10984084440785	9.3026741319679	0.538922155688623
0659	1	167	68.0492	90	96	24.4	0.93	3	1	120	80	0	20	1	2	7.6	6.7	2.31	0.93	0.79	0.96	1.17722	103	1.16503	69.5196	70.7383	313	23.25	-0.0725707	115.712644757634	1.5750787448873	0.9	1.67	0.0827861570403004	4.11802001954158	26.8888888888889	10.9101601371411	82.3701	23.864248885282	6.53144220777407	9.82753524830021	0.538922155688623
0660	1	167	68.8858	78	88	24.7	0.88	1	3	160	88	1	8	2	2	5	6.7	4.28	1.88	0.92	2.56	2.04348	135	1.52698	41.1478	49.7296	584	24.44	0.631271776841858	85.1645790905209	2.35404546560647	0.78	1.67	0.0711658648633542	2.76194346703585	21.1794871794872	9.39787479845384	166.512	32.9509573579356	5.92663555611845	9.68942348406495	0.467065868263473
0661	1	167	68.8858	88	92	24.7	0.95	2	1	120	74	0	3	1	2	8.3	5	4	0.85	0.91	2.54	0.934066	98	1.10847	99.362	78.938	267	19.55	-0.162519	94.944383551049	1.21397691259431	0.88	1.67	0.0802896936919894	3.87818307664503	26.0454545454545	10.6027305418454	75.2845	24.7534121463669	6.27747245217782	9.41404245924358	0.526946107784431
0662	2	167	69.7225	90	100	25	0.91	1	1	110	70	0	10	1	2	11.8	14.7	4.42	1.43	1.2	2.66	1.19167	93	1.05192	76.9602	62.9852	196	45.76	0.357674444271816	116.929135904247	2.40080232922891	0.9	1.67	0.0814562228941573	4.11802001954158	38.8888888888889	10.7784431137725	126.655	31.605221317846	6.22314557929282	9.23016084692939	0.538922155688623
0663	2	167	70.0014	99	103	25.1	0.94	1	1	110	70	1	12	1	2	7.5	10.99	4.18	1.57	0.79	2.7	1.98734	92	1.04061	47.3048	60.7712	292	64.37	0.451075619360217	166.706366625762	4.39429103078269	0.99	1.67	0.0893637005690803	5.2661946945604	42.2626262626263	11.8326457517252	139.055	46.1269184920811	6.70761752214478	10.3301245385071	0.592814371257485
0664	1	167	70.0014	88	98	25.1	0.89	2	2	110	80	0	0.25	1	2	10.8	6.81	3.78	0.89	1.1	2.11	0.809091	78	0.882253	97.9324	106.017	259	20.47	-0.116534	90.827256042369	1.04244761944358	0.88	1.67	0.0794344005058492	3.87818307664503	26.0454545454545	10.5179073348668	78.8273	14.4693062077322	6.22860408478629	9.13936067523786	0.526946107784431
0665	1	167	70.0014	93	94	25.1	0.98	1	1	120	80	0	20	1	2	9.6	10.21	3.48	1.15	0.66	2.26	1.74242	119	1.346	65.2256	56.5484	168	32.2	0.139761942375159	145.406562732253	2.37252666197419	0.93	1.67	0.0839477187164088	4.48819437300762	28.0860215053763	11.1155157061661	101.856	27.3592395450335	6.81520963922496	10.7846179147664	0.55688622754491
0666	1	167	71.9536	95	104	25.8	0.91	1	1	140	90	0	8	1	2	8.7	8.52	2.92	1.82	0.68	1.51	2.67647	118	1.33469	47.5076	57.1404	291	54.6	0.598836501088704	163.200803023951	3.66716420725203	0.95	1.67	0.0841948574046287	4.74193992514682	28.8421052631579	11.1994651109319	161.197	60.3599967363386	6.88698487928415	10.9853183919444	0.568862275449102
0667	1	167	71.9536	102	102	25.8	1	3	3	140	84	1	22	2	2	6.5	7.3	3.48	0.96	0.99	1.98	0.969697	97	1.09716	70.4272	72.4119	286	35.52	-0.040822	173.429116120554	1.42652861196348	1.02	1.67	0.0903986890028645	5.6741023665495	31.2549019607843	12.0246888559479	85.0272	40.0221745382679	7.07327106315729	9.63541416569444	0.610778443113772
0668	2	167	71.9536	91	103	25.8	0.87	1	1	159	90	1	20	2	2	7.6	8.7	3.58	0.92	0.8	2.19	1.15	83	0.938808	74.4049	73.4277	325	30.36	-0.0833816	101.720747228583	2.30109731332263	0.91	1.67	0.0806498107770654	4.24002086628576	39.2967032967033	10.7279086852084	81.4844	22.3156674070928	6.23852115637985	10.2724133081159	0.544910179640719
0669	1	167	71.9536	78	88	25.8	0.88	1	1	140	90	0	8	1	2	9.9	11.5	4.2	2.1	0.87	2.61	2.41379	88	0.995363	103.98	87.3803	308	27.3	0.741937344729377	80.9682215840463	2.71543193567845	0.78	1.67	0.0691284092374846	2.76194346703585	21.1794871794872	9.19535030160723	185.997	32.4421459634635	5.81992319182831	10.3414381531972	0.467065868263473
0670	1	167	71.9536	90	96	25.8	0.94	1	1	118	65	0	7	1	2	8.6	12.3	4.51	1.94	1.7	2.7	1.14118	86	0.972741	119.324	97.3706	233	48.5	0.662687973075237	101.439135407655	1.48129	0.9	1.67	0.0797635491201745	4.11802001954158	26.8888888888889	10.6100195787776	171.826	41.7446	6.18953962695783	8.6834982354003	0.538922155688623
0671	2	167	72.5114	96	105	26	0.9	1	1	180	110	1	16	2	2	10.1	10.6	4.77	1.34	1.11	2.81	1.20721	64	0.7239	94.8317	97.0408	154	50.92	0.29266961396282	143.443943851162	2.53705252927527	0.96	1.67	0.0846442443332183	4.87090589698073	41.2083333333333	11.2737419001591	118.684	63.631107281005	6.5408903351171	9.58329983895436	0.574850299401198
0672	1	167	72.7903	94	101	26.1	0.93	3	2	150	100	1	13	1	2	12.9	13.05	5.52	2.56	1.04	3.63	2.46154	124	1.40256	69.6354	56.0806	363	74.24	0.940007258491471	150.640359686812	3.3159652896742	0.94	1.67	0.0826689864636938	4.6143699122257	28.468085106383	11.0177047174415	226.739	53.6905017487134	6.69573979956842	10.0108578965133	0.562874251497006
0673	1	167	73.9059	89	105	26.5	0.85	1	1	140	80	0	7	1	2	9.5	10.7	4.47	1.42	0.92	2.78	1.54348	89	1.00667	96.7064	90.5091	315	34.08	0.350656871613169	107.40505117549	1.95209774296016	0.89	1.67	0.077482065306896	3.99740788784544	26.4719101123596	10.3526277544666	125.769	41.4657020416786	6.27688345040395	10.2458898865768	0.532934131736527
0674	1	167	73.9059	86	97	26.5	0.89	1	1	140	100	1	9	2	2	7.2	4.9	2.42	0.71	1.31	0.67	0.541985	77	0.870942	117.037	106.299	280	14.91	-0.34249	76.5110132031709	0.662363725117969	0.86	1.67	0.0748703102965511	3.64388992681518	25.1627906976744	10.003662773979	62.8847	19.6881132716784	6.17421696641313	8.94779450491065	0.514970059880239
0675	1	167	74.7425	97	106	26.8	0.91	3	2	130	98	0	0.04	1	2	10.5	9	4.01	1.24	0.99	2.25	1.25253	91	1.0293	97.3361	82.9695	223	39.68	0.215111379616945	145.489650351573	1.71569886698029	0.97	1.67	0.0838153641089624	5.00126933133413	29.5670103092784	11.219871062989	109.827	40.9387799568747	6.75891217884679	10.0374108921467	0.580838323353293
0676	1	167	75.3003	98	110	27	0.9	1	1	135	85	0	12	1	2	11	9.02	3.75	1.73	0.97	2.09	1.78351	79	0.893564	95.3821	96.333	298	57.09	0.548121408509688	162.588270987213	2.45795519373008	0.98	1.67	0.0842607519870505	5.13303175030194	29.9183673469388	11.2934783194777	153.226	47.3090472412285	6.87484779462954	10.2415937029185	0.586826347305389
0677	1	167	75.8581	86	88	27.2	0.99	1	1	110	80	0	8	1	2	7.4	7.6	5.07	2.41	1.18	3.13	2.04237	115	1.30076	72.502	61.9471	336	50.61	0.879626747502564	113.700188445056	2.45983053340713	0.86	1.67	0.0735801970098768	3.64388992681518	25.1627906976744	9.87410015581944	213.454	58.3115596458982	6.33870671573403	9.81054034615419	0.514970059880239
0678	1	167	76.9736	92	91	27.6	1.01	3	3	118	80	0	13	1	1	10.2	13.5	6.35	2.58	1.04	4.03	2.48077	150	1.69664	40.7902	44.4835	361	69.66	0.947789398933526	142.176566776538	3.17003849748998	0.92	1.67	0.0779513313591401	4.36341184058944	27.695652173913	10.4861680930648	228.511	63.6780256000588	6.62068133437472	10.4281737689343	0.550898203592814
0679	1	167	76.9736	94	101	27.6	0.93	2	1	130	80	0	16	1	2	8.5	7.3	2.6	1.09	0.71	1.48	1.53521	110	1.2442	64.3859	63.3039	270	31.61	0.0861776962410524	143.406709317303	2.00440900510627	0.94	1.67	0.0796459255191214	4.6143699122257	28.468085106383	10.714128269001	96.5413	42.0643362121335	6.80462402414236	11.1841182343859	0.562874251497006
0680	1	167	78.0892	109	110	28	1	1	1	110	70	1	8	2	2	7.1	8.2	2.47	0.54	0.95	1.02	0.568421	107	1.21027	58.012	62.5627	291	23.76	-0.616186	196.969904932676	0.853561715532121	1.09	1.67	0.091473699020101	6.6752054552976	33.3577981651376	12.3347687299418	47.8278	40.1444065430528	7.30364645970603	10.2287617341475	0.652694610778443
0681	1	167	78.0892	86	97	28	0.89	3	1	140	90	0	21	1	2	12.5	17.3	2.79	0.79	1.11	1.12	0.711712	111	1.25551	70.6118	62.6009	267	16.59	-0.235722	97.8089086625364	0.843219883577609	0.86	1.67	0.0721719093186118	3.64388992681518	25.1627906976744	9.73201936490825	69.9703	18.8096633146718	6.45399176162013	10.1050447897235	0.514970059880239
0682	1	167	78.0892	100	108	28	0.93	2	1	140	90	1	10	2	2	11.7	11.91	3.14	1.92	0.7	1.64	2.74286	102	1.15372	78.8106	68.7471	163	67.2	0.65232518603969	182.757154092873	3.77869173615501	1	1.67	0.0839208247890835	5.40075972346136	30.6	11.3163015871026	170.054	70.5504136720118	7.02644925317697	11.6735371842865	0.598802395209581
0683	1	167	78.9259	109	104	28.3	1	1	1	130	80	1	8	2	2	7.2	8.27	4.69	2.17	0.88	2.92	2.46591	80	0.904875	67.1516	92.0757	280	95.48	0.774727167552368	220.561397686152	3.6804143961056	1.09	1.67	0.0908260942179448	6.6752054552976	33.3577981651376	12.2692159076742	192.197	81.571211110215	7.22429549909534	10.932521726295	0.652694610778443
0684	1	167	78.9259	96	99	28.3	0.97	2	1	140	80	1	14	1	2	8.9	5.9	3.91	2.11	0.79	2.38	2.67089	91	1.0293	90.4057	83.2528	337	65.41	0.746687947487975	155.813334844735	3.51091049689489	0.96	1.67	0.0799936242653459	4.87090589698073	29.2083333333333	10.8059149278598	186.883	71.2992792184226	6.73696484716875	11.1705140351267	0.574850299401198
0685	1	167	78.9259	98	105	28.3	0.93	1	1	120	84	0	0.04	1	2	8.5	5.87	3.76	0.76	0.86	2.32	0.883721	95	1.07454	101.745	82.38	212	25.08	-0.274437	132.726189394561	1.1858626149754	0.98	1.67	0.0816601581042072	5.13303175030194	29.9183673469388	11.0310381555236	67.3132	53.1807058670382	6.64520732207131	10.6070274435924	0.586826347305389
0686	1	167	79.7625	97	100	28.6	0.97	2	1	128	78	1	11	1	2	8.6	8.9	3.84	1.44	0.93	2.2	1.54839	100	1.13109	75.4559	72.8986	292	46.08	0.364643113587909	152.532548498934	2.04416212772606	0.97	1.67	0.0802606753822171	5.00126933133413	29.5670103092784	10.8610608420144	127.541	67.7197948542325	6.81459493785091	10.7536441548127	0.580838323353293
0687	1	167	79.7625	95	100	28.6	0.95	3	1	100	70	1	18	1	1	6.8	5.2	2.53	0.72	1	1.15	0.72	90	1.01798	92.2646	81.0913	317	21.6	-0.328504	133.580910526615	0.930936721570088	0.95	1.67	0.0786058160959858	4.74193992514682	28.8421052631579	10.6371	63.7704	39.2862373422295	6.82097192263148	10.2034652303355	0.568862275449102
0688	1	167	80.0414	94	100	28.7	0.9	2	2	140	100	1	2	1	2	7.8	5.1	3.3	1.36	0.71	1.82	1.91549	104	1.17634	84.9277	74.3363	394	39.44	0.307484699747961	130.628463394455	2.44567999546375	0.94	1.67	0.077597611484199	4.6143699122257	28.468085106383	10.5067992420623	120.455	53.9616461198318	6.50618131945642	11.4747300831091	0.562874251497006
0689	1	167	81.9937	92	100	29.4	0.92	2	2	120	80	0	15	1	2	11.4	12.4	3.45	2.47	0.67	1.92	3.68657	105	1.18765	74.3356	68.6391	361	66.69	0.904218150639886	148.670399314077	4.5429706601564	0.92	1.67	0.0747362618384765	4.36341184058944	27.695652173913	10.1600931808122	218.768	67.8065908874091	6.67485623431015	12.3505947987625	0.550898203592814
0690	1	167	82.8303	102	105.5	29.7	0.9	1	1	130	80	0	0.1	1	2	11.5	7.3	6.28	3.54	0.73	4.4	4.84932	73	0.825698	118.978	122.876	438	130.98	1.26412672714568	175.218187997205	6.5862546431712	1.02	1.67	0.0823008467211739	5.6741023665495	31.2549019607843	11.2074155731426	313.538	94.4030496952263	6.52458014759315	12.0724251830672	0.610778443113772
0691	1	167	83.1092	96	102	29.8	0.94	2	2	130	70	1	17	2	2	8	7.4	2.24	1.15	0.78	1.05	1.47436	169	1.91155	39.6804	38.6512	217	35.65	0.139761942375159	143.349162732253	1.88095520061639	0.96	1.67	0.0772862356400641	4.87090589698073	29.2083333333333	10.5304427130153	101.856	68.6035739298071	6.7546344556278	11.5409426422748	0.574850299401198
0692	1	167	83.1092	93	104	29.8	0.89	2	2	140	78	1	14	1	2	7.9	10.3	4.93	3.68	0.76	3.02	4.84211	101	1.1424	69.5002	68.0774	425	103.04	1.30291275218084	174.264880547978	5.98440746722425	0.93	1.67	0.0748710407763121	4.48819437300762	28.0860215053763	10.2013663782335	325.938	63.7058443188214	6.89311388292527	12.0714939765736	0.55688622754491
0693	1	167	85.8981	103	113	30.8	0.91	2	1	120	70	0	10	1	2	5.7	4.96	4.19	1.21	1.02	2.44	1.18627	114	1.28945	52.8366	59.3288	199	45.98	0.19062035960865	182.18124791139	1.59249426939164	1.03	1.67	0.0811169933304934	5.81288319368491	31.5728155339806	11.1133603182805	107.17	62.8363605002933	7.11748183681947	10.8755484110731	0.616766467065868
0694	1	167	85.8981	103	103	30.8	1	1	2	120	80	1	3	2	2	6.7	7.1	5.54	1.44	1.61	3.22	0.89441	115	1.30076	72.6852	61.1598	404	54.72	0.364643113587909	166.180948498934	1.20068558230196	1.03	1.67	0.0811169933304934	5.81288319368491	31.5728155339806	11.1133603182805	127.541	83.5336674871642	6.96217325842711	9.8029481449368	0.616766467065868
0695	2	167	88.9659	106	92	31.9	1.15	1	1	130	90	0	0.08	1	2	12.7	11.8	3.7	2.62	0.65	2.14	4.03077	74	0.837009	106.193	96.1027	216	125.76	0.963174317773006	141.513810874655	8.27672614963617	1.06	1.67	0.0815493507257506	6.23768337554475	44.4905660377359	11.2381300255135	232.053	88.3909733799979	6.28680625975355	13.2449486557438	0.634730538922156
0696	1	167	95.1015	109	120	34.1	0.91	2	1	140	70	1	22	2	1	8.4	7.84	4.81	2.03	1.21	2.91	1.67769	107	1.21027	52.6356	64.4742	449	89.32	0.708035793053696	213.202587447181	2.24090834209376	1.09	1.67	0.0802106451934168	6.6752054552976	33.3577981651376	11.1771952443609	179.797	91.4380089171784	7.22581566298101	11.5041782510132	0.652694610778443
0697	1	167.6	64.6064	96	87	23	1.1	2	2	120	70	0	13	1	2	11.9	8.9	5.16	1.67	1	3.43	1.67	66	0.746522	91.492	121.353	341	51.77	0.512823626428664	151.162119781431	2.45902238208309	0.96	1.676	0.0916886690453245	4.82642593142828	29.0833333333333	11.943546389904	147.912	50.4705859186012	6.75402063608185	9.04855261226164	0.572792362768496
0698	1	168	53.0611	86	86	18.8	1	2	2	160	100	1	16	1	2	8.7	14	3.1	1.06	0.81	1.7	1.30864	104	1.17634	78.3421	73.3567	353	22.26	0.0582689081239758	93.2567159787275	1.90788921575221	0.86	1.68	0.0938437263012433	3.58481179044531	24.9302325581395	11.8062029598935	93.8842	32.6682657311834	6.13839538894496	8.38229252215089	0.511904761904762
0699	2	168	55.6013	74	88	19.7	0.84	1	1	130	78	0	15	1	2	14.2	13.4	4.34	1.31	1.4	2.24	0.935714	93	1.05192	76.9025	61.6927	183	20.96	0.27002713721306	82.7432789755913	1.76035675834718	0.74	1.68	0.0782707679246632	2.31037899084146	30.5945945945946	9.92405871142578	116.027	6.54079657144165	5.24115114689667	7.50073260890888	0.44047619047619
0700	2	168	55.8835	70	85	19.8	0.82	1	1	120	80	0	5	1	2	8.4	6.2	4.03	0.63	1.34	2.02	0.470149	69	0.780455	99.7359	93.195	152	7.56	-0.462035	26.3390701264408	0.834543353966992	0.7	1.68	0.0737904126445657	1.92892339827301	28	9.36388697865614	55.7991	5.91660877137162	4.70150973253617	7.22862300682061	0.416666666666667
0701	1	168	58.7059	73	85	20.8	0.86	1	1	120	75	1	16	2	1	8.2	4.8	3.32	1.49	1.01	1.72	1.47525	83	0.938808	101.388	92.9465	221	11.92	0.398776119957368	53.0238746390621	1.7385364431603	0.73	1.68	0.0744662234669358	2.21299014206716	17.972602739726	9.52756479306743	131.969	7.25913544860105	5.37068032884645	8.22413049608627	0.43452380952381
0702	1	168	59.8349	80	75	21.2	1.07	3	1	146	90	1	15	1	1	6.7	3.35	5.36	0.8	1.43	3.57	0.559441	148	1.67402	42.3974	50.1146	204	12	-0.223144	45.5392418710874	0.715672388071331	0.8	1.68	0.0805770639932147	2.92313860761328	22	10.3421962562636	70.856	7.8453025759937	5.58952987357402	7.36653569244954	0.476190476190476
0703	1	168	60.1171	79	91	21.3	0.87	2	1	126	84	0	0.25	1	2	12.9	13.11	5.34	2.33	0.97	3.39	2.40206	100	1.13109	98.1931	78.3862	266	32.62	0.845868267577609	77.3277018867074	3.02730562970524	0.79	1.68	0.0793206104986419	2.81762219473717	21.4683544303797	10.1889166105291	206.368	13.4135665148721	5.66854441662377	8.85431913960847	0.470238095238095
0704	1	168	60.9638	72	94	21.6	0.76	2	2	120	80	0	4	1	2	6	6.1	3.28	0.59	1.2	1.6	0.491667	86	0.972741	93.3603	88.6648	303	4.13	-0.527633	26.2460796741878	0.560772481203589	0.72	1.68	0.0716212706173091	2.11695197399473	17.3333333333333	9.22138891954147	52.2563	3.69145655577178	5.28105863071162	7.88422734862376	0.428571428571429
0705	1	168	62.0928	84	88	22	0.95	2	2	120	80	0	0.25	1	2	15.1	6.3	5.94	2.26	0.95	4.17	2.37895	110	1.2442	88.1188	73.6039	272	42.94	0.815364813284194	90.2040258922522	3.13616395141142	0.84	1.68	0.0825422287668995	3.3588030217017	24	10.6600358177805	200.168	30.0358962435904	5.80036303566857	8.88793463351585	0.5
0706	1	168	62.0928	83	93	22	0.89	2	3	140	82	0	10	1	2	10.9	9.85	3.62	0.99	1.19	2	0.831933	76	0.859631	97.1654	100.182	141	17.82	-0.0100503	88.608092611223	1.08367976523841	0.83	1.68	0.0815595831863412	3.24784465713321	23.5180722891566	10.5331306294736	87.6843	11.1041849556844	6.22348037237782	8.2662423972569	0.494047619047619
0707	1	168	62.0928	84	95	22	0.88	2	2	110	80	0	3	1	2	10.2	13.5	4.29	1.34	0.75	2.76	1.78667	98	1.10847	100.567	82.8755	245	25.46	0.29266961396282	84.688731507182	2.35536089094203	0.84	1.68	0.0825422287668995	3.3588030217017	24	10.6600358177805	118.684	13.6886120186277	5.89195313552177	9.5829709665498	0.5
0708	2	168	62.0928	88	98	22	0.89	1	1	110	72	0	1	1	2	7.9	8.3	5.26	1.29	1.5	1.4	0.86	91	1.0293	86.553	68.6282	224	38.7	0.254642218373581	67.0445746025336	1.81700089717831	0.88	1.68	0.0864728110891328	3.81628519199711	37.8181818181818	11.1676565710082	114.255	21.620803504197	5.89178670343143	7.81796190101865	0.523809523809524
0709	1	168	62.0928	86	96	22	0.89	3	3	155	80	0	15	1	2	8.5	11.7	4.05	2.53	0.64	2.59	3.95312	107	1.21027	52.3947	63.5447	286	53.13	0.928219302739429	139.066024660267	5.3354817290275	0.86	1.68	0.0845075199280162	3.58481179044531	24.9302325581395	10.9138461943943	224.082	40.170030565664	6.53067995016036	10.2101121616505	0.511904761904762
0710	1	168	62.9395	83	87	22.3	0.95	1	1	110	70	0	15	1	2	9.2	5.8	3.87	1.52	0.99	2.24	1.53535	99	1.11978	89.7616	75.5599	202	27.36	0.418710334858185	91.7938273668801	1.98613657691192	0.83	1.68	0.0808264571392353	3.24784465713321	23.5180722891566	10.4620400716289	134.626	18.8450968890306	6.08523608044296	8.73816540127241	0.494047619047619
0711	1	168	62.9395	81	97	22.3	0.84	1	1	120	80	0	0.08	1	2	10.2	4.7	3.72	2.17	0.75	2.25	2.89333	91	1.0293	90.4391	85.7799	225	34.72	0.774727167552368	91.4629976861521	3.65263362780142	0.81	1.68	0.0788788316660007	3.03001368183652	22.5185185185185	10.2099427205053	192.197	23.3259952087011	5.90083911996163	9.50187840845892	0.482142857142857
0712	2	168	62.9395	85	97	22.3	0.88	1	1	125	80	1	4	2	2	10.4	13.2	6.72	4.69	0.91	3.93	5.15385	77	0.870942	89.7079	81.3959	178	126.63	1.54543258245819	138.544799478538	10.442037362069	0.85	1.68	0.0827740826124698	3.47112497475121	36.4705882352941	10.7141374227525	415.393	64.8789890816733	5.89076438341547	9.49232095700963	0.505952380952381
0713	1	168	64.0685	87	95	22.7	0.93	3	1	130	80	1	1.5	1	1	6.3	6.63	3.54	0.96	0.95	1.85	1.01053	125	1.41387	39.1474	52.4508	347	21.12	-0.040822	116.708916120554	1.3577059035026	0.87	1.68	0.0837234996560741	3.69986476004755	25.3793103448276	10.869186539886	85.0272	32.3797046861529	6.55640902410565	8.85876195786275	0.517857142857143
0714	1	168	64.0685	87	93	22.7	0.94	3	1	120	70	0	9	1	2	7.2	12.9	3.82	1.2	0.96	2.29	1.25	104	1.17634	81.2369	68.0292	173	26.4	0.182321556793955	112.614874249467	1.67945391709307	0.87	1.68	0.0837234996560741	3.69986476004755	25.3793103448276	10.869186539886	106.284	14.0613492709692	6.45046500956071	9.07900268360878	0.517857142857143
0715	1	168	64.9152	95	104	23	0.91	1	1	140	90	1	10	2	2	7.5	6.5	3.05	1.05	0.75	1.69	1.4	114	1.28945	63.682	58.6294	392	31.5	0.048790164169432	154.633383611728	2.03998239032592	0.95	1.68	0.0906254982056065	4.66963071332492	28.6315789473684	11.790993652037	92.9985	42.4764276258116	6.89987458059912	9.59046433719064	0.56547619047619
0716	1	168	64.9152	84	94	23	0.89	2	2	125	80	1	0.01	1	2	13.4	9.3	4.71	1.73	1.19	2.78	1.45378	102	1.15372	89.5378	71.5951	206	32.87	0.548121408509688	98.7978709872131	1.87306653795516	0.84	1.68	0.08013201946601	3.3588030217017	24	10.4257207028537	153.226	28.2078565234716	6.19731353283379	8.65817445908147	0.5
0717	1	168	64.9152	84	95	23	0.88	1	1	120	80	0	23	1	2	10.2	4.6	3.61	0.99	0.99	2.03	1	80	0.904875	100.533	94.5735	194	18.81	-0.0100503	94.542092611223	1.28840993073216	0.84	1.68	0.08013201946601	3.3588030217017	24	10.4257207028537	87.6843	14.7136833221842	6.27008742563473	8.74898503535943	0.5
0718	1	168	65.7619	91	95	23.3	0.96	2	1	115	80	0	4	1	1	13.7	15	5.99	3.74	1.05	3.84	3.5619	94	1.06323	102.911	84.6057	279	97.24	1.31908561142644	134.492883451382	4.93803901575078	0.91	1.68	0.0860629319717217	4.17376460558512	27.0769230769231	11.2215836208808	331.252	55.9557489154661	6.32245684930441	9.36897033268713	0.541666666666667
0719	1	168	65.7619	85	95	23.3	0.92	3	1	120	76	0	10	1	2	5.3	4.67	4.18	1.21	1.11	2.45	1.09009	89	1.00667	99.7531	83.9112	402	24.2	0.19062035960865	98.2874479113903	1.41160158974165	0.85	1.68	0.0803884529406192	3.47112497475121	24.4705882352941	10.481698986537	107.17	18.6745563127161	6.28249333889806	8.61992245261082	0.505952380952381
0720	2	168	66.0442	85	90	23.4	0.94	1	1	120	90	1	5	2	2	7.2	7.5	4.21	2.76	0.89	2.54	3.10112	79	0.893564	88.0252	79.439	325	74.52	1.01523067972906	118.930171826027	6.12143103508885	0.85	1.68	0.0801592625739665	3.47112497475121	36.4705882352941	10.4592782143678	244.453	43.0152880974513	5.86758770558661	9.55320313622974	0.505952380952381
0721	2	168	66.0442	82	95	23.4	0.86	1	1	100	70	0	0.25	1	2	16.1	3.87	3.63	1.37	1.06	1.94	1.29245	86	0.972741	89.545	73.2681	170	32.88	0.314810739840034	75.4792750160398	2.46118077582426	0.82	1.68	0.0773301121301795	3.13824862390715	35.0243902439024	10.0901272185666	121.341	16.3974196485913	5.60306975826669	8.73668752156876	0.488095238095238
0722	1	168	66.8909	83	92	23.7	0.9	2	1	122	80	1	10	2	2	6.4	6.13	4.22	2.25	1.07	2.35	2.1028	99	1.11978	70.5845	73.5789	338	40.5	0.810930216216329	104.599064756759	2.63519748800169	0.83	1.68	0.077611227835325	3.24784465713321	23.5180722891566	10.148331323136	199.282	42.0144119035711	6.1789596024417	9.05205467875142	0.494047619047619
0723	1	168	67.7376	96	94	24	1.04	2	2	124	70	1	17	1	2	8.2	8.3	3.7	5.71	0.82	1.56	6.96341	117	1.32338	55.8217	59.5101	176	177.01	1.74221902366792	182.536418520694	10.0260925122532	0.96	1.68	0.0890175760719283	4.79704003493691	29	11.6642368703961	505.735	68.9622866316113	6.78704854811343	10.1928210635826	0.571428571428571
0724	1	168	67.7376	86	97	24	0.89	1	1	126	88	0	8	1	2	7.8	5.51	4.16	3.18	0.97	2.21	3.27835	98	1.10847	87.9445	77.3646	252	66.78	1.15688119679209	118.370986329426	4.22855570013012	0.86	1.68	0.0797449118977691	3.58481179044531	24.9302325581395	10.4492121963965	281.653	66.169521365413	6.22404719736075	9.44588768704029	0.511904761904762
0725	1	168	67.7376	86	97	24	0.89	1	1	126	88	0	8	1	2	7.8	9.6	4.16	3.18	0.97	2.21	3.27835	98	1.10847	87.9445	77.3646	252	66.78	1.15688119679209	118.370986329426	4.22855570013012	0.86	1.68	0.0797449118977691	3.58481179044531	24.9302325581395	10.4492121963965	281.653	66.169521365413	6.22674323045436	9.59906258221154	0.511904761904762
0726	1	168	67.7376	78	89	24	0.87	1	1	102	70	0	1	1	2	7.7	5.88	4.15	2.52	0.87	2.44	2.89655	98	1.10847	94.5022	76.2417	226	32.76	0.924258901523332	85.6052958335133	3.38855164833777	0.78	1.68	0.0723267805584417	2.71346325344547	20.9230769230769	9.47719245719682	223.196	29.5287283545896	5.78641476640813	9.69052871866586	0.464285714285714
0727	1	168	68.0198	90	97	24.1	0.93	3	2	150	90	1	10	1	2	6.9	6.5	3.62	1.29	0.78	2.25	1.65385	113	1.27814	69.6942	63.3029	250	32.25	0.254642218373581	122.385528804219	2.22748136160012	0.9	1.68	0.0832229629120056	4.05323376303755	26.6666666666667	10.9125112999113	114.255	28.4264826828235	6.49878696722756	9.8633776389933	0.535714285714286
0728	1	168	68.0198	82	87	24.1	0.94	3	1	120	80	0	2	1	2	4.8	4.6	3.92	1.26	0.88	2.47	1.43182	95	1.07454	94.8712	85.1874	327	21.42	0.231111720963387	74.6358578611945	1.75702599579917	0.82	1.68	0.0758253662087162	3.13824862390715	23.0243902439024	9.94251029547474	111.598	14.5339412196772	5.80866169894848	9.4213663599661	0.488095238095238
0729	1	168	68.0198	82	89	24.1	0.92	1	2	122	70	0	4	1	2	6.1	6.4	4.29	0.94	1.1	2.72	0.854545	90	1.01798	96.5724	84.1085	388	15.98	-0.0618754	77.5197411182021	1.04863773717538	0.82	1.68	0.0758253662087162	3.13824862390715	23.0243902439024	9.94251029547474	83.2558	14.6824732574549	6.06262480425747	8.87073796172004	0.488095238095238
0730	1	168	68.0198	87	94	24.1	0.93	2	2	120	80	0	5	1	2	9.2	13.1	3.23	1.15	0.82	1.75	1.40244	79	0.893564	127.806	106.958	298	25.3	0.139761942375159	93.6053627322535	1.82591140919216	0.87	1.68	0.0804488641482721	3.69986476004755	25.3793103448276	10.5487609232476	101.856	46.917775287012	6.08902943309597	9.89018367971019	0.517857142857143
0731	2	168	68.8666	100	99	24.4	1.01	1	1	142	80	0	0.5	1	2	12.6	12.3	4.73	1.21	1.23	2.78	0.98374	86	0.972741	86.0253	71.0168	211	50.82	0.19062035960865	106.62926549804	2.23230907438688	1	1.68	0.0917104465833233	5.32049250145724	42.4	12.0502430086148	107.17	38.1171990304429	6.45285589559557	8.92638163313071	0.595238095238095
0732	1	168	69.1488	88	99	24.5	0.89	2	1	110	80	0	9	1	2	6	5.34	2.06	0.79	0.7	1	1.12857	72	0.814388	117.322	111.933	214	18.17	-0.235722	102.195108662536	1.47320205232929	0.88	1.68	0.0804854373625286	3.81628519199711	25.8181818181818	10.5825504667374	69.9703	22.9812530824583	6.36904343724612	10.0999811253915	0.523809523809524
0733	2	168	69.9955	92	103	24.8	0.89	1	1	130	80	0	26	1	2	7	8.3	5.43	1.29	1.19	3.45	1.08403	131	1.48173	42.1219	40.5371	249	43.86	0.254642218373581	124.603174602534	2.24260298526308	0.92	1.68	0.0834639112546575	4.29566831755346	39.4782608695652	10.9964550980699	114.255	36.1985297322017	6.33683371638561	9.02191318742264	0.547619047619048
0734	1	168	69.9955	88	98	24.8	0.87	1	1	100	64	0	6	1	2	6.9	6.9	5.1	1	1.13	3.4	0.884956	91	1.0293	78.9713	79.3496	247	23	0	112.612	1.14764448716666	0.88	1.68	0.0798350455479333	3.81628519199711	25.8181818181818	10.5183483546756	88.57	24.2067705414435	6.53285382678724	9.02916137367029	0.523809523809524
0735	1	168	69.9955	91	96	24.8	0.95	2	1	130	84	0	10	1	2	11.1	13.3	3.72	1.93	3.72	1.9	0.518817	100	1.13109	82.2222	72.672	222	50.18	0.657520002916794	90.0090400641694	0.695759119769125	0.91	1.68	0.0825566948279765	4.17376460558512	27.0769230769231	10.8769284122213	170.94	46.6781803162585	6.53377350171512	7.12838837309227	0.541666666666667
0736	1	168	69.9955	95	99	24.8	0.96	1	1	160	120	1	14	2	2	9.7	10.75	4.03	2.63	0.76	2.33	3.46053	118	1.33469	73.5546	58.5437	300	78.9	0.966983846189673	163.844444616173	4.84472251620823	0.95	1.68	0.0861855605347007	4.66963071332492	28.6315789473684	11.3550351556157	232.939	55.3206090858715	6.77951018185999	10.505758792038	0.56547619047619
0737	1	168	69.9955	83	96	24.8	0.86	1	1	130	100	1	5	2	2	8.3	9.1	3.81	1.39	0.85	2.3	1.63529	99	1.11978	91.9103	76.4014	347	25.02	0.3293037471426	90.1466824371372	2.00021699555336	0.83	1.68	0.075298963414528	3.24784465713321	23.5180722891566	9.92071492543265	123.112	25.1138376888915	6.06965539705265	9.93881005626144	0.494047619047619
0738	1	168	71.4067	88	95	25.3	0.93	2	2	120	90	1	0.1	2	2	8.5	5.3	4.11	1.57	1.19	2.41	1.31933	109	1.23289	78.0951	70.8155	462	36.11	0.451075619360217	100.491863625925	1.69252021715613	0.88	1.68	0.078779705053452	3.81628519199711	25.8181818181818	10.4138934492416	139.055	33.7288097644616	6.17236858334537	9.08665165163469	0.523809523809524
0739	1	168	71.4067	93	100	25.3	0.93	3	2	130	80	1	0.08	1	2	6.4	6.2	4.53	1.98	1.17	2.65	1.69231	90	1.01798	96.834	89.2697	287	55.44	0.683096844706444	126.602730583542	2.29435586027276	0.93	1.68	0.0832558246587618	4.41894629444033	27.8709677419355	11.0055919406758	175.369	53.375822434292	6.39661	9.22906213581713	0.553571428571429
0740	1	168	71.4067	89	94	25.3	0.95	2	2	110	78	0	1.5	1	2	6.7	7.1	3.06	2.4	0.63	1.53	3.80952	77	0.870942	104.334	102.668	301	57.6	0.8754687373539	132.487712221786	4.94264251796414	0.89	1.68	0.079674928974514	3.93407441198616	26.247191011236	10.5322331475285	212.568	50.344870332326	6.44363097080873	11.1210178221705	0.529761904761905
0741	1	168	71.9712	92	95	25.5	0.97	2	3	120	70	0	15	1	1	8.6	7.6	3.43	1.28	0.84	1.96	1.52381	109	1.23289	51.8083	63.5064	247	34.56	0.246860077931526	138.797121714494	2.03492933751353	0.92	1.68	0.0819293921694994	4.29566831755346	27.4782608695652	10.8444730897445	113.37	31.3901869511654	6.72013324649038	10.0982747851988	0.547619047619048
0742	1	168	71.9712	84	98	25.5	0.86	2	2	100	60	0	6	1	2	10	8.8	3.21	1.61	0.73	1.82	2.20548	83	0.938808	98.7305	99.6094	320	30.59	0.476234178996372	91.8785519379202	2.68913821271587	0.84	1.68	0.0748050971982386	3.3588030217017	24	9.90147542976674	142.598	40.3438892746101	5.98029695815303	10.6351475491527	0.5
0743	1	168	71.9712	80	91	25.5	0.88	1	1	109	72	0	3	1	2	6.7	6.48	4.77	2.05	0.89	3.18	2.30337	98	1.10847	86.3047	77.663	327	30.75	0.717839793150317	85.382675449307	2.67475903700408	0.8	1.68	0.0712429497126082	2.92313860761328	22	9.42997659977785	181.569	50.9185144712105	5.87101843436163	10.0213146027961	0.476190476190476
0744	1	168	71.9712	87	98	25.5	0.88	2	2	132	80	0	10	1	2	8.1	8.2	3.24	0.99	0.81	1.89	1.22222	86	0.972741	99.7227	88.962	262	21.78	-0.0100503	103.434692611223	1.54347731340615	0.87	1.68	0.0774767078124614	3.69986476004755	25.3793103448276	10.2550995522584	87.6843	34.4709579220566	6.35731066212602	10.1523710100234	0.517857142857143
0745	1	168	71.9712	98	98	25.5	1	1	1	98	70	0	0.25	1	2	8.9	6.96	3.81	2.82	0.8	2.11	3.525	73	0.825698	101.68	105.887	304	93.06	1.03673688495002	176.747	5.01436587381965	0.98	1.68	0.0872726133979451	5.05600023575266	29.7142857142857	11.5517213347279	249.767	78.6672713727695	6.87140501733136	10.4463610825846	0.583333333333333
0746	1	168	71.9712	100	100	25.5	1	1	1	120	70	0	10	1	2	7.4	7.14	2.81	1.4	1.04	1.29	1.34615	85	0.96143	101.456	88.8105	229	49	0.336472236621213	162.704589205667	1.95400431525978	1	1.68	0.0890536871407603	5.32049250145724	30.4	11.7874707497223	123.998	43.228367015989	6.87053285409961	9.52182944637672	0.595238095238095
0747	1	168	72.8179	98	100	25.8	0.98	1	2	130	90	1	11	2	2	7.6	6.3	3.62	0.91	1.05	2.05	0.866667	106	1.19896	73.6639	68.965	229	30.03	-0.0943107	140.993165051633	1.2249615176505	0.98	1.68	0.0865947635807591	5.05600023575266	29.7142857142857	11.4843637848065	80.5987	26.944107254054	6.74909786563939	9.42812577602754	0.583333333333333
0748	1	168	72.8179	86	91	25.8	0.89	2	2	120	70	0	9	1	2	6.7	11.2	3.65	5.15	0.56	1.67	9.19643	117	1.32338	70.8558	59.8723	417	108.15	1.63899671467564	143.202727722864	11.4067501717189	0.86	1.68	0.0759913231422988	3.58481179044531	24.9302325581395	10.0781151580955	456.135	72.4601449564879	6.39498282889335	12.1060494567328	0.511904761904762
0749	1	168	73.9469	94	101	26.2	0.93	2	1	180	100	1	21	2	2	7	7.5	4.41	3.52	0.89	2.09	3.95506	156	1.76451	43.0482	41.6036	403	102.08	1.25846098961001	163.49734177142	5.31663674781219	0.94	1.68	0.0822127202819169	4.54359994939938	28.2553191489362	10.9312021615281	311.766	59.5178570407071	6.73420000158446	10.4132297746985	0.55952380952381
0750	1	168	73.9469	88	92	26.2	0.96	2	1	114	76	0	0.08	1	2	10	12.8	3.88	1.17	0.75	2.24	1.56	102	1.15372	84.0718	73.3611	279	26.91	0.157003748809665	108.710082473813	1.96319639911235	0.88	1.68	0.0769650998383903	3.81628519199711	25.8181818181818	10.2334658533455	103.627	45.8632052094555	6.35651975520709	10.7741306213856	0.523809523809524
0751	1	168	73.9469	98	100	26.2	0.98	2	2	150	80	0	10	1	2	7.7	6.7	4.57	3.18	0.92	2.68	3.45652	89	1.00667	88.9921	85.2763	240	104.94	1.15688119679209	171.332986329426	4.84419756051876	0.98	1.68	0.0857111339109347	5.05600023575266	29.7142857142857	11.3963597003166	281.653	74.6143645552805	6.77493545706668	10.2565537992128	0.583333333333333
0752	1	168	73.9469	89	93	26.2	0.96	2	2	128	78	0	2	1	2	5.6	6.02	3.37	0.83	1.09	1.87	0.761468	95	1.07454	100.257	82.7449	311	19.92	-0.18633	94.1679492797871	0.969165797903365	0.89	1.68	0.0778397032456448	3.93407441198616	26.247191011236	10.3497552380426	73.5131	20.6469852354374	6.26939410309602	9.40407610685652	0.529761904761905
0753	1	168	73.9469	97	103	26.2	0.94	1	2	110	70	0	0.1	1	2	10.6	9.1	3.59	1.22	1.21	1.83	1.00826	96	1.08585	97.1454	79.6644	219	39.04	0.198850858745165	136.763518892394	1.39862946376686	0.97	1.68	0.0848365305036803	4.92582938086827	29.360824742268	11.2800703156194	108.055	67.5073622876081	6.64549746493224	9.35627729090191	0.577380952380952
0754	1	168	74.7936	99	100	26.5	0.99	1	1	120	80	0	11	1	2	8.7	14.9	3.97	2.22	0.85	2.28	2.61176	103	1.16503	92.2036	71.2089	338	75.48	0.797507195884188	168.578158309452	3.67434793844858	0.99	1.68	0.0859310208345109	5.18755410231398	30.0606060606061	11.4472976634963	196.625	68.3806190887426	6.81078053112604	10.7008017024585	0.589285714285714
0755	1	168	75.0758	94	105	26.6	0.9	3	1	128	65	1	15	1	2	9	16.2	3.84	2.48	0.79	2.54	3.13924	108	1.22158	65.0036	64.9336	187	71.92	0.908258560176891	159.476888323892	4.18458288571218	0.94	1.68	0.0813864530489253	4.54359994939938	28.2553191489362	10.8487013432993	219.654	59.4880430064453	6.7731588615443	11.0159899976947	0.55952380952381
0756	2	168	75.0758	92	103	26.6	0.89	1	1	140	80	1	15	1	2	8.7	5.97	4.42	2.03	1.18	2.49	1.72034	90	1.01798	65.7376	63.5468	252	69.02	0.708035793053696	158.910703131815	3.41956294741012	0.92	1.68	0.0796548263883099	4.29566831755346	39.4782608695652	10.6178779104631	179.797	45.275640501458	6.39143801759719	9.54539927847432	0.547619047619048
0757	1	168	75.0758	88	97	26.6	0.9	3	1	120	80	0	6	1	2	8	11.13	3.19	1.7	0.58	1.89	2.93103	93	1.05192	91.9463	81.3313	220	39.1	0.53062825106217	121.756221523368	3.65765998690188	0.88	1.68	0.076191573067079	3.81628519199711	25.8181818181818	10.1562310447908	150.569	47.0918366008733	6.41131142864226	11.8683082260031	0.523809523809524
0758	1	168	75.0758	93	103	26.6	0.9	1	1	140	80	0	16	1	2	10.1	18.23	4.26	2.75	0.74	2.4	3.71622	79	0.893564	104.647	98.7879	263	77	1.01160091167848	151.086420056927	4.9009881680616	0.93	1.68	0.0805206397186176	4.41894629444033	27.8709677419355	10.7332896268812	243.567	67.487054275004	6.63027635083275	11.2967493976789	0.553571428571429
0759	1	168	75.3581	86	90	26.7	0.96	3	2	110	70	1	9	2	2	9.6	11.2	3.86	4.61	0.74	2.11	6.22973	128	1.4478	62.936	54.2782	479	96.81	1.52822785700856	135.135212854188	7.58154980466454	0.86	1.68	0.0742739126903285	3.58481179044531	24.9302325581395	9.90680327017735	408.308	70.3817428839065	6.33939047090881	11.3353521756035	0.511904761904762
0760	2	168	75.9226	95	98	26.9	0.98	2	1	130	70	0	11	1	2	8.6	6.1	4.06	1.29	0.89	2.47	1.44944	105	1.18765	58.4818	52.6784	266	47.73	0.254642218373581	147.184174602534	2.95573917678189	0.95	1.68	0.0816395830008306	4.66963071332492	40.6315789473684	10.9028034660076	114.255	48.4343068484256	6.50245879185123	10.2689797672494	0.56547619047619
0761	1	168	76.7693	98	102	27.2	0.96	2	1	130	100	1	3	1	2	8.5	4.2	4.75	2.34	0.79	3.02	2.96203	94	1.06323	77.7627	78.6827	292	77.22	0.85015092936961	169.456520446131	4.06524330564246	0.98	1.68	0.0835972835456016	5.05600023575266	29.7142857142857	11.1849060873575	207.254	69.9512101410228	6.8272421739054	10.7796771627656	0.583333333333333
0762	1	168	77.0515	97	98	27.3	1	2	1	130	90	1	8	2	2	7.9	7.7	2.43	1.11	0.77	1.14	1.44156	112	1.26683	59.4312	62.084	318	35.52	0.104360015324243	154.138520337133	1.95423855442214	0.97	1.68	0.0825420648193491	4.92582938086827	29.360824742268	11.0504796470301	98.3127	41.0595765338086	6.86774494168685	10.8494423332717	0.577380952380952
0763	1	168	77.0515	94	94.5	27.3	0.99	1	1	145	80	1	13	2	2	8.7	8.9	3.9	1.79	0.99	2.22	1.80808	102	1.15372	79.7954	70.4886	301	51.91	0.582215619852664	146.340943636759	2.37530443244222	0.94	1.68	0.0799892174538023	4.54359994939938	28.2553191489362	10.7087122352663	158.54	52.7694439285081	6.72192610995445	10.2722333081104	0.55952380952381
0764	1	168	77.0515	90	100	27.3	0.9	3	1	140	90	1	5	1	2	11.4	9	2.83	0.78	0.89	1.42	0.876404	74	0.837009	109.75	104.427	240	19.5	-0.248461	114.378050095433	1.10235301603771	0.9	1.68	0.0765854209664064	4.05323376303755	26.6666666666667	10.2530223529145	69.0846	24.7911611984197	6.57968713212819	10.3497568710499	0.535714285714286
0765	1	168	77.3338	89	99	27.4	0.9	3	1	140	100	1	0.5	2	2	9.1	5.7	4.85	1.34	1.11	3.21	1.20721	83	0.938808	89.9928	97.7484	355	32.16	0.29266961396282	104.415531507182	1.4984738088962	0.89	1.68	0.0755500907887794	3.93407441198616	26.247191011236	10.1205809629728	118.684	50.8276929983629	6.27619245865108	9.7906752636582	0.529761904761905
0766	2	168	78.745	105	106	27.9	0.99	1	1	130	80	0	14	1	2	8	10	2.07	1.12	0.63	0.86	1.77778	94	1.06323	59.9782	61.7768	247	52.64	0.113328685307003	146.347148527806	3.92211559431225	1.05	1.68	0.0880640232801573	6.00600700194275	44	11.8325382134805	99.1984	82.0033759327981	6.71721171975478	11.8038648926519	0.625
0767	2	168	78.745	100	103	27.9	0.97	1	1	140	80	1	15	2	2	11.2	18.67	7.75	5.24	1.31	4.45	4	91	1.0293	75.3224	65.7697	153	220.08	1.65632149833295	182.197742773718	8.40453341638339	1	1.68	0.0838704983620545	5.32049250145724	42.4	11.2690840128386	464.107	87.9231314162153	6.49776087332725	10.1545166590431	0.595238095238095
0768	1	168	79.8739	95	102	28.3	0.93	2	1	150	96	1	0.25	2	2	12.4	6.1	4.42	1.08	0.88	2.78	1.22727	104	1.17634	72.963	69.027	287	32.4	0.0769610411361284	140.370542904995	1.59645929497499	0.95	1.68	0.078924409407236	4.66963071332492	28.6315789473684	10.6297024014444	95.6556	32.9993954142866	6.75252575514301	10.6484144648726	0.56547619047619
0769	1	168	79.8739	101	100	28.3	1	2	1	140	80	0	4	1	2	9.2	12.5	3.16	2.91	0.61	1.92	4.77049	95	1.07454	96.4825	81.3452	310	104.76	1.0681530811834	180.383167786035	6.59747402326028	1.01	1.68	0.0839091089487457	5.45481697236016	30.7326732673267	11.3010520267988	257.739	81.7432677112456	6.78201692443394	12.423578500267	0.601190476190476
0770	1	168	79.8739	96	102	28.3	0.94	1	1	115	75	1	4	1	2	6.9	6.7	5.02	2.77	0.82	3.71	3.37805	74	0.837009	115.083	109.417	330	85.87	1.01884732019925	157.911241044384	4.44048401361408	0.96	1.68	0.0797551926641543	4.79704003493691	29	10.7415940056702	245.339	73.2846877228674	6.65885449024988	11.1655883782271	0.571428571428571
0771	1	168	80.1562	94	100	28.4	0.94	2	2	150	100	1	4	2	2	7.2	7.5	4.3	4.82	0.62	2.24	7.77419	164	1.85499	40.9251	40.9825	395	139.78	1.57277392806251	165.364626417375	9.98615325632006	0.94	1.68	0.0779102000291638	4.54359994939938	28.2553191489362	10.4992771955112	426.907	77.527687296866	6.6132038265623	12.3895156515875	0.55952380952381
0772	1	168	80.4384	97	104	28.5	0.93	2	3	110	70	0	2	1	2	7.7	11.48	4.51	3.65	0.77	2.65	4.74026	87	0.984052	94.5916	88.6214	294	116.8	1.2947271675944	170.842597687077	6.27064960049892	0.97	1.68	0.0802085231786223	4.92582938086827	29.360824742268	10.8153361575505	323.281	79.0846047497958	6.73523326101089	11.6714813336628	0.577380952380952
0773	1	168	81.0029	100	105	28.7	0.95	2	1	120	80	0	6	1	2	6.9	5	4.21	1.23	0.76	2.77	1.61842	105	1.18765	90.8502	71.8944	334	43.05	0.207014169384326	155.002111726455	2.19827862545955	1	1.68	0.0823045973582133	5.32049250145724	30.4	11.1109135855142	108.941	59.4126395752456	6.73579060731492	11.2081617186218	0.595238095238095
0774	1	168	82.1318	101	109	29.1	0.93	3	2	135	80	1	6	1	2	9.3	9.1	4.04	1.81	0.84	2.3	2.15476	105	1.18765	79.6054	68.6391	196	65.16	0.593326845277734	175.04739059611	2.93249951984031	1.01	1.68	0.082364122071516	5.45481697236016	30.7326732673267	11.1446285377629	160.312	63.799728710097	6.91638205998867	11.2838352259657	0.601190476190476
0775	1	168	82.1318	102	100	29.1	1	2	2	130	90	1	12	2	2	8.1	8.4	3.47	0.94	1.32	1.68	0.712121	96	1.08585	91.8966	78.7686	368	34.78	-0.0618754	151.359341118202	0.978749112459544	1.02	1.68	0.0831796084286597	5.59052907256694	31.0588235294118	11.2549713945724	83.2558	71.219441186935	6.82509747116451	9.80002593796255	0.607142857142857
0776	1	168	84.1075	96	102	29.8	0.94	1	2	122	76	1	3	1	2	8.4	10.26	4	2.9	0.76	2.39	3.81579	117	1.32338	76.486	61.0541	397	89.9	1.06471073699243	163.344436213833	4.86810144598887	0.96	1.68	0.0770558737695654	4.79704003493691	29	10.4677615063902	256.853	77.5307524484324	6.73316728332465	11.9998820974553	0.571428571428571
0777	1	168	84.9542	97	107	30.1	0.9	2	2	132	90	0	2	1	2	6.1	7.4	2.24	1.07	0.84	0.86	1.27381	84	0.950119	103.369	94.3051	430	34.24	0.0676586484738149	139.352690266424	1.63240662082185	0.97	1.68	0.0773403434502346	4.92582938086827	29.360824742268	10.5239603880833	94.7699	54.2079841830042	6.66733076683744	11.3606980886171	0.577380952380952
0778	1	168	86.0832	100	103	30.5	0.9	2	2	110	75	0	0.09	1	2	8.1	7.5	5.69	1.4	1.01	4.1	1.38614	106	1.19896	87.1922	74.8134	374	49	0.336472236621213	146.344189205667	1.81710265339988	1	1.68	0.0790336670229711	5.32049250145724	30.4	10.7780650050617	123.998	73.1058543950301	6.5609005223469	10.9755475488928	0.595238095238095
0779	1	168	86.0832	106	107	30.5	1	2	2	120	70	1	10	1	2	10.4	8.4	3.77	2.45	0.72	2.15	3.40278	80	0.904875	104.646	96.9414	210	100.45	0.896088024556636	201.668536540246	4.72837871705186	1.06	1.68	0.0837756870443494	6.14728556547311	32.3018867924528	11.4247489053654	216.996	90.2525387514231	7.01187475110602	12.2945277442688	0.630952380952381
0780	1	168	86.9299	103	105	30.8	0.98	1	1	138	89	0	0.42	1	2	10.7	6.99	3.77	1.77	0.84	2.17	2.10714	102	1.15372	86.8268	75.7948	264	67.26	0.570979546585738	171.046750024886	2.82869849858291	1.03	1.68	0.0808752133788877	5.72763037808261	31.378640776699	11.0472093640051	156.769	90.6153376312466	6.7604154348495	11.6900335453281	0.613095238095238
0781	1	168	88.9056	103	111	31.5	0.9	3	3	140	90	1	7	2	1	6.8	6.4	4.81	1.65	0.83	3.54	1.98795	78	0.882253	95.8151	97.0219	267	62.7	0.500775287912489	186.006456334075	2.63318186801808	1.03	1.68	0.0796725800673094	5.72763037808261	31.378640776699	10.9237729829285	146.141	68.7224171569923	7.0429457547072	11.8865361156858	0.613095238095238
0782	1	168	90.3168	107	103	32	1.03	2	1	130	80	1	8	1	1	9.9	8.1	3.61	1.57	0.7	2.16	2.24286	78	0.882253	109.209	101.046	300	65.94	0.451075619360217	194.209663625925	3.05713691142999	1.07	1.68	0.0819022472049015	6.28995982488294	32.5981308411215	11.2589919028215	139.055	71.4749343676967	7.00385053528753	12.7083562866791	0.636904761904762
0783	1	168	91.1635	96	102	32.3	0.94	3	1	150	100	1	4	2	1	9.4	7.74	3	0.58	0.75	1.73	0.773333	93	1.05192	80.014	80.5034	301	17.98	-0.544727	129.535002140283	0.940418186255682	0.96	1.68	0.073026683440004	4.79704003493691	29	10.0545049011112	51.3706	40.6338460873232	6.75944886567866	12.2278491315542	0.571428571428571
0784	2	168	94.8326	118	122	33.6	0.9	1	1	135	80	1	13	2	2	12	16.1	4.68	1.44	1.38	2.78	1.04348	83	0.938808	79.8756	72.2523	163	86.4	0.364643113587909	184.555410196255	2.30865654170947	1.18	1.68	0.0874314836629582	7.95198392623007	47.5254237288136	12.1172226194044	127.541	93.0492980236963	6.88835441792205	11.0927809896168	0.702380952380952
0785	1	169	57.9788	74	89	20.3	0.83	1	1	150	80	1	10	2	2	12.9	15.14	4.43	0.51	1.24	2.74	0.41129	110	1.2442	87.4292	64.2175	163	4.59	-0.673345	34.4286198281972	0.497266425693904	0.74	1.69	0.0764934664292996	2.26756905522626	18.3243243243243	9.71845	45.1707	3.57549922267821	5.48594748196501	7.67876308602318	0.437869822485207
0786	2	169	61.1205	74	95	21.4	0.78	1	1	120	80	1	10	2	2	6.8	7.6	4.01	1.14	4.01	2.61	0.284289	70	0.791766	100.68	90.6049	234	18.24	0.131028262406404	35.1650837132786	0.512523073904524	0.74	1.69	0.0738492096665606	2.26756905522626	30.3243243243243	9.4653816231854	100.97	9.11611170392837	5.06570950590439	6.13287640895514	0.437869822485207
0787	1	169	62.5486	81	94	21.9	0.86	2	2	130	90	1	17	2	2	10.7	12.6	6.77	6.8	0.95	2.8	7.15789	102	1.15372	67.0442	72.827	208	108.8	1.91692261218206	117.395297468005	9.12039462402976	0.81	1.69	0.0795998513445136	2.97861991661313	22.2716049382716	10.2417992002443	602.276	57.0678814052337	5.94329971395605	9.35819344525161	0.479289940828402
0788	1	169	64.8335	90	96	22.7	0.94	3	1	150	90	1	15	2	2	7.2	7.31	2.62	1.18	0.95	1.25	1.24211	90	1.01798	90.2791	81.7801	243	29.5	0.165514438477573	123.048317646507	1.72639328247098	0.9	1.69	0.0863538925677861	3.98960549723807	26.4444444444444	11.1774536137575	104.513	28.428454810993	6.54195006884981	8.94311107951454	0.532544378698225
0789	1	169	65.1191	84	91	22.8	0.92	1	1	120	70	0	1	1	2	5.8	4.4	2.57	0.75	1.28	1.23	0.585938	92	1.04061	79.6785	80.3016	242	14.25	-0.287682	81.6553944060608	0.758366499914374	0.84	1.69	0.0803611301467517	3.30348175482192	23.7619047619048	10.4093870699711	66.4275	6.7115457078298	6.20005207479073	8.03913298941787	0.497041420118343
0790	1	169	65.6903	93	97	23	0.95	1	1	140	80	1	0.08	1	2	13.4	8.7	4.52	1.02	0.94	2.87	1.08511	98	1.10847	80.9053	70.1825	224	28.56	0.0198026272961797	144.934857800516	1.54785417970178	0.93	1.69	0.0884547254602661	4.35093680539734	27.6559139784946	11.4744618386438	90.3414	21.5374865834077	6.82284582001931	9.06083518337032	0.550295857988166
0791	1	169	65.9759	80	97	23.1	0.82	1	1	130	60	0	10	1	2	8.2	5.54	5.15	0.98	1.17	3.39	0.837607	109	1.23289	70.6756	63.675	251	14.7	-0.0202027	78.7841404390146	1.02546641358462	0.8	1.69	0.0758703314640044	2.8730207320084	21.75	9.84911690623052	86.7986	15.0696922743999	6.03444198391972	8.43792869893143	0.473372781065089
0792	1	169	65.9759	82	87	23.1	0.94	1	1	120	80	0	3	1	2	9.5	7.2	3.38	0.65	0.9	1.99	0.722222	77	0.870942	110.577	104.18	230	11.05	-0.430783	68.557775845966	0.90630826272039	0.82	1.69	0.0777670897506045	3.08556235004244	22.780487804878	10.0953448288863	57.5705	6.46262744337363	5.96398563174635	9.01975679270605	0.485207100591716
0793	1	169	66.8327	81	89	23.4	0.91	2	1	120	80	0	9	1	2	6.5	7.25	4.46	1.18	0.95	2.97	1.24211	99	1.11978	88.9024	73.1338	275	18.88	0.165514438477573	85.7093176465066	1.52931638605582	0.81	1.69	0.0761607294492576	2.97861991661313	22.2716049382716	9.90810010032139	104.513	21.7514233536572	6.04765911126116	9.13506507196848	0.479289940828402
0794	1	169	68.5464	96	99	24	0.97	2	2	118	74	0	10	1	2	8.3	5.9	4.4	1.37	0.84	3.07	1.63095	91	1.0293	107.111	87.6523	214	42.47	0.314810739840034	136.527036276481	2.34828461518331	0.96	1.69	0.0887538197112251	4.7244962955312	28.7916666666667	11.5952177173168	121.341	40.5760446225199	6.50277375751631	9.61410779438068	0.568047337278107
0795	1	169	68.832	87	96	24.1	0.91	3	1	118	70	0	0.01	1	2	11.5	10.9	3.88	1.77	1.14	1.98	1.55263	97	1.09716	82.7486	74.5601	329	38.94	0.570979546585738	116.909750024886	2.0214552397418	0.87	1.69	0.0802104966194449	3.64046560798261	25.1494252873563	10.4863422195597	156.769	33.5133140422303	6.40668817649533	9.0948407873882	0.514792899408284
0796	1	169	68.832	80	89	24.1	0.89	1	1	110	75	0	10	1	2	7.6	7.9	3.59	1.69	0.92	1.99	1.83696	135	1.52698	77.6619	53.6315	282	25.35	0.524728528934982	76.5226276365696	2.19920303401212	0.8	1.69	0.073756778500639	2.8730207320084	21.75	9.64261353522734	149.683	24.4033058466662	5.74751610320221	9.53773362492031	0.473372781065089
0797	1	169	69.1176	87	92	24.2	0.95	1	1	200	100	1	30	2	2	8.6	7.6	4.57	2.81	0.8	2.51	3.5125	132	1.49304	44.8349	49.7574	397	61.82	1.03318448334565	138.750058633604	4.5630204529103	0.87	1.69	0.0799893786037233	3.64046560798261	25.1494252873563	10.4646537946467	248.882	59.6376710883803	6.50473916363403	10.0921618494079	0.514792899408284
0798	1	169	69.1176	85	94	24.2	0.9	2	2	120	80	0	0.1	1	2	8.1	12.34	4.43	1.96	0.69	2.9	2.84058	88	0.995363	107.61	92.2191	255	39.2	0.672944473242426	101.499978411333	3.6053110216178	0.85	1.69	0.0781505423139826	3.41446116308816	24.2352941176471	10.2240870407468	173.597	30.7700187500363	6.02300508679105	10.5846379290906	0.502958579881657
0799	1	169	69.9745	102	95	24.5	1.07	1	1	160	100	1	16	1	2	7.7	7.06	4.03	2.16	1.09	2.47	1.98165	96	1.08585	68.8323	74.2812	222	79.92	0.770108221696074	186.198580877314	2.99832024205867	1.02	1.69	0.0930135235201724	5.50845389285968	30.8627450980392	12.1935573425237	191.311	76.880662479881	6.9955	9.24792356744099	0.603550295857988
0800	1	169	69.9745	83	95	24.5	0.87	2	2	100	70	0	7	1	2	11.9	19.7	5.69	1.4	1.08	3.83	1.2963	111	1.25551	84.7104	64.7133	151	25.2	0.336472236621213	91.3017892056667	1.596	0.83	1.69	0.0756874750213167	3.19384922604587	23.2771084337349	9.92220842577911	123.998	21.2062144329749	6.11426378279716	9.42953341583952	0.49112426035503
0801	1	169	69.9745	90	93	24.5	0.96	2	2	112	70	0	0.25	1	2	10.3	14.88	5.71	1.01	0.98	3.18	1.03061	91	1.0293	107.111	87.6523	141	25.25	0.00995033085316809	103.55030727877	1.37590484297152	0.9	1.69	0.0820707560472109	3.98960549723807	26.4444444444444	10.7590211845798	89.4557	24.9553450686111	6.2766791755358	9.51456727734777	0.532544378698225
0802	1	169	71.4025	80	94	25	0.85	1	1	131	89	0	8	1	2	8.4	12.06	3.23	2	0.79	1.88	2.53165	113	1.27814	84.566	66.5018	273	30	0.693147180559945	83.0564379723188	2.97172118064214	0.8	1.69	0.0719758212483167	2.8730207320084	21.75	9.46745562130177	177.14	24.8681422816366	5.77725492823045	10.3988453624975	0.473372781065089
0803	1	169	71.9737	91	100	25.2	0.91	1	1	130	86	0	9	1	2	8.9	7.5	4.54	1.25	0.87	3.06	1.43678	82	0.927497	59.634	93.7237	335	32.5	0.22314355131421	124.936758128913	1.91015018602225	0.91	1.69	0.0814387338265688	4.10869287764729	26.8571428571429	10.7264105965907	110.713	22.9382633527554	6.52956150040305	9.90164154593543	0.538461538461538
0804	1	169	73.1162	95	91	25.6	1.04	2	1	140	80	1	12	1	2	6.6	12.91	4.69	2.07	0.87	3	2.37931	130	1.47042	48.0019	53.9882	385	62.1	0.727548607277278	148.646	3.27396991067219	0.95	1.69	0.0841305270122204	4.59861545189324	28.421052631579	11.1100731403845	183.34	42.791864974377	6.6294486184246	10.3133553524913	0.562130177514793
0805	1	169	73.1162	96	98	25.6	0.98	2	2	130	80	1	1	1	1	8	6.9	3.87	4.13	0.82	1.81	5.03659	84	0.950119	86.489	90.9778	423	128.03	1.41827740697294	172.057702953405	7.00337558655951	0.96	1.69	0.0850161115070859	4.7244962955312	28.7916666666667	11.2270212787043	365.794	84.1891336553958	6.72260947167176	10.5085417495296	0.568047337278107
0806	1	169	73.1162	94	104	25.6	0.9	3	2	138	78	0	2	1	2	8	7.27	4.22	2.15	0.75	2.95	2.86667	94	1.06323	94.109	79.9864	242	62.35	0.765467842139571	148.798292527071	3.90305827601498	0.94	1.69	0.0832449425173549	4.47409609296619	28.0425531914894	10.9931250020646	190.425	58.678384492579	6.6231313301423	10.6086534701263	0.556213017751479
0807	1	169	74.2586	95	98	26	0.97	2	1	120	80	1	1	2	2	9.6	13.2	2.78	1.1	0.8	1.38	1.375	96	1.08585	94.3058	78.4842	263	33	0.0953101798043249	135.890823955695	1.87595651239684	0.95	1.69	0.0832654220410356	4.59861545189324	28.421052631579	11.0242797858743	97.427	43.3763675456195	6.63276971742664	10.5042326582687	0.562130177514793
0808	1	169	75.1154	90	95	26.3	0.95	3	1	120	80	1	10	1	2	10.9	8	3.33	1.2	1.08	1.55	1.11111	106	1.19896	71.344	67.8409	274	30	0.182321556793955	118.004474249467	1.42705069363379	0.9	1.69	0.0782820141864747	3.98960549723807	26.4444444444444	10.3843168397978	106.284	24.0342290651209	6.50411017896028	9.62906910941759	0.532544378698225
0809	1	169	75.1154	100	102	26.3	0.98	2	2	132	85	0	11	1	2	8	8.2	4.47	2.04	0.83	2.86	2.45783	101	1.1424	79.1692	72.4708	222	71.4	0.712949807856125	172.398295772835	3.50744989760593	1	1.69	0.0869800157627496	5.24166339659877	30.2	11.5381298219975	180.683	64.6857829308168	6.84074487838395	10.5200466139173	0.591715976331361
0810	1	169	75.9723	86	95	26.6	0.9	2	1	110	62	1	5	2	2	5.8	6.6	4.62	2.09	0.97	2.88	2.15464	93	1.05192	86.3193	79.7281	334	43.89	0.73716406597672	116.015209451488	2.62768156669698	0.86	1.69	0.0742393238580979	3.52679	24.6976744186047	9.86667738939873	185.111	49.3593013834723	6.32397334515082	10.0972105101892	0.50887573964497
0811	1	169	75.9723	84	100	26.6	0.84	1	1	130	90	0	15	1	2	7.7	3.4	4.43	1.05	1.13	2.73	0.929204	93	1.05192	94.6492	80.2394	152	19.95	0.048790164169432	88.8997836117275	1.10685281275113	0.84	1.69	0.0725128279544212	3.30348175482192	23.7619047619048	9.63721977569178	92.9985	18.3638955864167	6.18128328519732	9.33124214583126	0.497041420118343
0812	1	169	76.8291	98	104	26.9	0.94	2	2	129	78	1	13	1	2	6	7.1	3.67	1.89	1.12	1.92	1.6875	77	0.870942	110.111	102.312	264	62.37	0.636576829071551	155.963290239574	2.33048919336537	0.98	1.69	0.0839681406949698	4.98034817765841	29.5102040816327	11.180551620327	167.397	72.7744828440024	6.73842074670833	9.78423392052351	0.579881656804734
0813	1	169	77.1147	95	95	27	1	2	1	138	75	0	1	1	2	10.2	14.32	4.09	2.41	0.98	2.48	2.45918	83	0.938808	103.106	101.732	267	72.3	0.879626747502564	137.998188445056	3.28539876422136	0.95	1.69	0.0811965811965812	4.59861545189324	28.421052631579	10.8182003102593	213.454	69.8040873954532	6.36640305120024	10.4310576696179	0.562130177514793
0814	1	169	77.1147	93	101	27	0.92	2	1	110	70	0	0.5	1	2	6.9	8.6	5.04	1.51	1.05	3.14	1.4381	115	1.30076	80.4447	64.2601	359	42.28	0.412109650826833	126.73041231819	1.88080648713241	0.93	1.69	0.0794871794871795	4.35093680539734	27.6559139784946	10.5904487247801	133.741	53.8805633037701	6.4764037589894	9.9728645138924	0.550295857988166
0815	1	169	78.5427	87	90	27.5	0.97	2	2	120	80	0	9	1	2	13	12.48	4.9	2.24	0.98	3.2	2.28571	85	0.96143	107.153	93.6973	271	49.28	0.806475865866949	111.883869049073	2.76773249380967	0.87	1.69	0.0734548998743215	3.64046560798261	25.1494252873563	9.81671541590136	198.397	57.024880184009	6.21415240068558	10.5106533647683	0.514792899408284
0816	1	169	78.8284	99	99	27.6	1	2	1	120	70	0	6	1	2	7.5	11	3.7	1.93	1.07	2.22	1.80374	95	1.07454	90.4697	79.505	293	65.62	0.657520002916794	159.901040064169	2.48027061675324	0.99	1.69	0.0833845880601224	5.1103221304171	29.8585858585859	11.1504899075534	170.94	69.2330668736222	6.75142148326658	10.215528457396	0.585798816568047
0817	1	169	79.114	100	100	27.7	1	3	1	128	70	0	2	1	2	9.7	11.7	5.74	1.87	1.24	3.74	1.50806	131	1.48173	61.8807	51.7629	184	65.45	0.625938430866495	167.234845479063	2.09035245876784	1	1.69	0.0840240224118906	5.24166339659877	30.2	11.2427721931436	165.626	77.5243003920043	6.88090993651445	9.85993849011718	0.591715976331361
0818	1	169	79.114	100	101	27.7	1	2	2	110	78	0	0	1	2	10.9	8.6	3.93	1.15	1.24	2.19	0.927419	90	1.01798	90.4515	84.9904	264	40.25	0.139761942375159	149.738962732253	1.28551087036525	1	1.69	0.0840240224118906	5.24166339659877	30.2	11.2427721931436	101.856	57.9821452025757	6.76901023156715	9.65477902640177	0.591715976331361
0819	1	169	79.114	99	105	27.7	0.94	2	2	98	69	0	7	1	2	8.3	8.9	6.13	1.66	1.2	4.05	1.38333	111	1.25551	80.3833	65.611	296	56.44	0.506817602368452	154.466987252106	1.89828595637988	0.99	1.69	0.0831837821877717	5.1103221304171	29.8585858585859	11.1303444712122	147.026	78.8327630144344	6.74488633598366	9.84186557185243	0.585798816568047
0820	1	169	79.114	91	90	27.7	1	2	2	120	80	0	9	1	2	9.6	14.5	4.93	4.49	1.22	3.06	3.68033	93	1.05192	90.5112	78.5371	182	116.74	1.50185270175416	152.191359438591	4.64223905408373	0.91	1.69	0.0764618603948204	4.10869287764729	26.8571428571429	10.2309226957607	397.679	70.0984219486146	6.60566939211053	10.1844920481716	0.538461538461538
0821	1	169	79.9708	95	103	28	0.92	1	1	122	79	0	5	1	2	11.7	7.7	5.38	8.57	0.66	2.59	12.9848	90	1.01798	90.1246	93.1281	288	257.1	2.14826773260969	169.800690117413	16.9941233735276	0.95	1.69	0.0792516352549967	4.59861545189324	28.421052631579	10.6232618153481	759.045	90.4764213403137	6.35864469883292	12.212705272019	0.562130177514793
0822	2	169	79.9708	87	95	28	0.92	1	1	140	80	1	9	2	2	7.6	3.22	4.15	0.58	1.9	2.08	0.305263	77	0.870942	70.782	76.8359	156	16.82	-0.544727	102.737647504439	0.556838402648458	0.87	1.69	0.0725778133387864	3.64046560798261	37.1494252873563	9.72867134668721	51.3706	23.5606937973583	6.13850668409043	8.37782317712389	0.514792899408284
0823	1	169	79.9708	101	96	28	1.05	2	2	120	76	0	3	1	2	8.8	9.1	5.33	2.76	0.76	3.38	3.63158	86	0.972741	105.875	92.3547	340	99.36	1.01523067972906	176.081874954039	5.05306795408032	1.01	1.69	0.0842570016921544	5.37437347764023	30.5346534653465	11.2942046668438	244.453	76.542026134897	6.7361462592421	11.4173101863682	0.597633136094675
0824	1	169	80.8276	105	107	28.3	0.98	2	2	130	80	0	14	1	2	5.7	4.64	3.85	1.16	0.86	2.4	1.34884	101	1.1424	64.9932	69.9553	393	46.4	0.148420005118273	187.709040112602	1.9392866071966	1.05	1.69	0.0869737755061446	5.91893260691057	31.8095238095238	11.6790999913722	102.741	65.3351052940738	7.07919120315939	10.6605958401878	0.621301775147929
0825	1	169	81.1132	94	102	28.4	0.92	2	1	126	80	1	4	1	2	8.8	5.6	2.84	0.82	0.65	1.82	1.26154	102	1.15372	93.2012	73.6381	328	23.78	-0.198451	125.908079348076	1.62047887504408	0.94	1.69	0.0776793544846306	4.47409609296619	28.0425531914894	10.4371512949461	72.6274	53.9600308375454	6.57960576191591	11.5679987024362	0.556213017751479
0826	1	169	81.9701	96	102	28.7	0.94	2	3	132	90	0	0.08	1	2	11	8.4	5.1	2.3	0.81	3.37	2.83951	100	1.13109	74.4801	74.6286	310	71.3	0.832909122935104	156.035800704572	3.70258696759126	0.96	1.69	0.0787783020945888	4.7244962955312	28.7916666666667	10.6033617933239	203.711	64.9874088023458	6.68023610312933	11.3331642476976	0.568047337278107
0827	1	169	81.9701	95	98	28.7	0.97	2	2	120	90	0	6	1	2	11.3	16.8	5.23	3.25	0.76	3.31	4.27632	90	1.01798	106.338	86.6085	324	97.5	1.17865499634165	157.058209919516	5.51803679358242	0.95	1.69	0.0779576947811035	4.59861545189324	28.421052631579	10.4929101079768	287.853	82.8995370472167	6.59340449554511	11.8540719693088	0.562130177514793
0828	1	169	83.3981	104	103	29.2	1	2	2	140	90	0	1	1	2	6.9	7.4	4.4	2.71	1.08	2.39	2.50926	86	0.972741	93.8294	88.962	404	105.69	0.99694863489161	189.293269967615	3.50939298503737	1.04	1.69	0.0843661218792924	5.78073189306008	31.5	11.3882032338093	240.025	85.5959756970554	6.91747786245513	10.6035174032051	0.615384615384615
0829	1	169	85.1118	103	102	29.8	1	2	1	120	80	0	10	1	2	9.1	9.4	3.94	2.44	0.82	2.14	2.97561	77	0.870942	101.271	106.299	340	92.72	0.89199803930511	179.765556864712	4.07302597643547	1.03	1.69	0.0824295691194704	5.6439061795478	31.1844660194175	11.1645799498629	216.111	87.8311745528552	6.77492681787219	11.660799383722	0.609467455621302
0830	1	169	85.1118	104	110	29.8	0.9	2	1	138	90	1	11	2	2	7.6	8	4.89	0.78	1.14	2.98	0.684211	91	1.0293	94.4242	83.8394	301	30.42	-0.248461	158.893050095433	0.945642694680596	1.04	1.69	0.0832298561983003	5.78073189306008	31.5	11.2729739299586	69.0846	60.6797318925203	6.87762704270223	10.3022169954188	0.615384615384615
0831	1	169	89.1103	103	102	31.2	1	2	2	120	80	0	1	1	2	8.9	10.4	4.23	1.19	1.09	2.83	1.09174	94	1.06323	102.922	85.0106	238	45.22	0.173953307123438	156.204172756716	1.45438444337631	1.03	1.69	0.0799449084876917	5.6439061795478	31.1844660194175	10.9112177553346	105.398	83.1892414612073	6.6880015709691	10.9829640122585	0.609467455621302
0832	1	169	89.9672	103	104	31.5	0.9	1	1	124	84	1	1	2	2	13.1	18	4.86	8.99	8.99	1.83	1	106	1.19896	95.9345	75.2266	436	341.62	2.19611284848353	68.3726826666376	1.32457027300303	1.03	1.69	0.0794365126445186	5.6439061795478	31.1844660194175	10.8591352729703	796.244	97.0038419419828	6.5406095024964	7.51312939412522	0.609467455621302
0833	1	169	95.965	104	103	33.6	1	2	1	120	80	0	2	1	2	6.6	4.85	4.35	2.8	0.83	2.69	3.37349	105	1.18765	87.8956	76.5455	321	109.2	1.02961941718116	179.264027177986	4.33861884667493	1.04	1.69	0.0768299355249783	5.78073189306008	31.5	10.6163932206516	247.996	93.6368012551226	6.63242927777841	12.5644562116916	0.615384615384615
0834	1	170	58.089	75	85	20.1	0.88	1	2	110	80	0	10	1	2	7.4	5.71	2.76	0.86	0.84	1.45	1.02381	90	1.01798	112.243	97.6644	297	8.6	-0.150823	31.2860964258391	1.26064311320134	0.75	1.7	0.0778107194859731	2.32192535199124	18.6666666666667	9.84043536938538	76.1702	4.46759054783028	4.97777324171659	8.35046731616646	0.441176470588235
0835	1	170	59.534	84	96	20.6	0.86	1	1	126	86	1	10	1	2	7.9	10.4	4.28	1.56	1.03	2.63	1.51456	73	0.825698	105.778	111.269	292	29.64	0.444685821261446	93.6214880677518	2.06367049270587	0.84	1.7	0.0857320769560239	3.24914212777469	23.5238095238095	10.8867125106163	138.169	40.9901710853061	6.04223871856357	8.34838662037894	0.494117647058824
0836	1	170	60.112	73	92	20.8	0.79	2	1	130	85	0	14	1	1	7.2	4.43	5.57	0.93	1.2	3.49	0.775	129	1.45911	55.9307	53.0762	197	7.44	-0.0725707	42.9534447576336	0.91331503415015	0.73	1.7	0.074026890880665	2.13042846204229	17.4246575342466	9.41547579550193	82.3701	6.72343835035823	5.33404590807677	7.71097732989705	0.429411764705882
0837	1	170	60.979	67	82	21.1	0.82	2	2	130	70	0	3	1	2	8.6	6.9	3	0.53	1.07	1.59	0.495327	67	0.757833	123.409	130.394	151	1.06	-0.634878	-6.92672	0.531942856282147	0.67	1.7	0.0672969484549027	1.58754205399248	13.2537313432836	8.57994795892213	46.9421	3.51875492955061	4.38111556249167	7.9970521748236	0.394117647058824
0838	2	170	61.846	83	96	21.4	0.86	1	1	126	72	0	4	1	2	11.3	6.66	4.4	1.48	0.94	2.83	1.57447	77	0.870942	81.3379	78.7824	116	37	0.392042087776024	103.389193409975	3.18370762761558	0.83	1.7	0.0825868907722926	3.14081171320817	35.0361445783132	10.5541262343737	131.084	12.5585689060235	5.8147366453433	8.64478019582195	0.488235294117647
0839	1	170	62.135	83	93	21.5	0.89	1	1	100	70	0	6	1	2	6.4	5.3	4.13	1.5	1.28	2.18	1.17188	90	1.01798	99.0526	85.937	259	27	0.405465108108164	84.7056323783796	1.54440406712483	0.83	1.7	0.0823306084643209	3.14081171320817	23.0361445783132	10.5295531481005	132.855	20.444784233967	5.97597981388861	7.93130143759533	0.488235294117647
0840	1	170	63.002	85	90	21.8	0.94	1	1	120	80	1	15	1	2	11.5	9.2	3.82	0.72	0.93	2.3	0.774194	84	0.950119	91.1221	88.2975	283	14.4	-0.328504	94.5193105266152	1.03758286336157	0.85	1.7	0.0835391661374731	3.3588030217017	24	10.708823421953	63.7704	10.9206341356441	6.2967766757541	8.67129699776796	0.5
0841	1	170	64.736	90	94	22.4	0.96	2	1	120	80	1	8	1	1	10.2	11.6	4.07	1.52	0.83	2.65	1.83133	110	1.2442	75.4053	65.0154	321	38	0.418710334858185	126.48802736688	2.56289756317764	0.9	1.7	0.086866575966036	3.92710772003994	26.2222222222222	11.1858651361127	134.626	25.441412909451	6.46678283336159	9.41089037877329	0.529411764705882
0842	1	170	65.025	85	94	22.5	0.9	2	1	110	70	0	1	1	2	6.5	6.69	3.64	0.95	1.01	2.12	0.940594	99	1.11978	93.4172	79.7441	406	19	-0.0512933	80.2933475234739	1.24035874858006	0.85	1.7	0.0817973912381807	3.3588030217017	24	10.5409255338946	84.1415	10.2786596247188	5.96179998545565	8.65576004879384	0.5
0843	1	170	65.025	81	92	22.5	0.88	3	1	120	90	0	12	1	2	7.6	7.51	4.6	1.71	1.03	2.74	1.66019	88	0.995363	101.844	87.0711	246	27.36	0.536493370514568	86.4182541513205	2.0862678309355	0.81	1.7	0.0779481022387369	2.9281375493909	22.0246913580247	10.0448819793584	151.455	23.1323403428525	5.91394331701751	8.80060038839495	0.476470588235294
0844	1	170	65.025	88	92	22.5	0.96	1	1	115	72	0	2	1	2	13	5.7	5.07	1.05	1.15	3.34	0.913043	87	0.984052	110.019	93.0835	205	24.15	0.048790164169432	92.8903836117275	1.24652297593201	0.88	1.7	0.0846843579877635	3.69578079475775	25.3636363636364	10.9129581997968	92.9985	29.8505	6.12605853253636	8.34383998008612	0.517647058823529
0845	1	170	65.603	85	87	22.7	0.98	1	1	138	88	1	10	2	2	7.3	7.3	4.44	0.95	1.28	2.62	0.742188	133	1.50435	49.7991	50.9572	440	19	-0.0512933	90.8529475234739	0.974252182509088	0.85	1.7	0.081316228373831	3.3588030217017	24	10.4943870040278	84.1415	11.723340709532	6.23093256938168	8.20383598083006	0.5
0846	1	170	65.603	89	93	22.7	0.96	2	1	160	100	1	7	2	2	10.8	8.7	3.94	0.87	1.07	2.31	0.813084	107	1.21027	84.0922	68.1705	309	20.88	-0.139262	103.584834518663	1.11754316726193	0.89	1.7	0.0851428744149525	3.8107759027111	25.7977528089888	10.9882405100997	77.0559	13.7345019703421	6.36411486987735	8.62224453345435	0.523529411764706
0847	1	170	65.892	85	96	22.8	0.88	2	2	130	70	1	20	2	2	7.1	4.5	4.78	1.32	0.95	3.2	1.38947	88	0.995363	76.126	83.3715	343	26.4	0.27763173659828	107.557898205162	1.81977549292736	0.85	1.7	0.0810782874784237	3.3588030217017	24	10.4713477072924	116.912	14.8173490166709	6.30025466051398	8.86734361449881	0.5
0848	2	170	65.892	85	92	22.8	0.92	2	1	122	80	0	5	1	2	11.2	8.6	4.74	2.23	0.82	2.99	2.71951	89	1.00667	81.4043	65.8888	290	60.21	0.802001585472027	129.250383038368	5.44456	0.85	1.7	0.0810782874784237	3.3588030217017	36	10.4713477072924	197.511	30.7024076173324	5.94636349668578	9.58392714108756	0.5
0849	2	170	66.47	85	92	23	0.92	1	1	140	90	1	4	1	2	9.1	9.35	5.25	1.29	1.3	3.23	0.992308	66	0.746522	104.388	97.1029	241	34.83	0.254642218373581	92.4765746025336	1.97725424458716	0.85	1.7	0.0806075845874988	3.3588030217017	36	10.4257207028537	114.255	28.5878915811239	5.86263295997745	8.38922385163216	0.5
0850	1	170	66.759	80	90	23.1	0.89	1	2	105	70	0	2	1	2	7.3	6.6	4.3	2.64	0.77	2.73	3.42857	110	1.2442	101.808	71.4707	357	39.6	0.970778917158225	83.993736177481	4.19753599029974	0.8	1.7	0.0756468543026774	2.82379145394049	21.5	9.79118092442916	233.825	37.216825114116	5.60591873937192	9.82173438773895	0.470588235294118
0851	1	170	67.048	81	93	23.2	0.87	1	1	134	97	1	3	2	2	6.5	7.8	3.26	1.31	0.91	1.9	1.43956	99	1.11978	78.536	73.3541	214	20.96	0.27002713721306	87.9753970186873	1.78042976739123	0.81	1.7	0.076372188346517	2.9281375493909	22.0246913580247	9.89218215904844	116.027	16.4995033865531	6.00825742156861	9.2391446110931	0.476470588235294
0852	1	170	67.048	88	100	23.2	0.88	2	2	130	80	0	20	1	2	6.5	6.3	4.35	1.8	1	2.57	1.8	87	0.984052	91.6767	85.03	200	41.4	0.587786664902119	124.217306627847	2.41860586552484	0.88	1.7	0.0829722540060925	3.69578079475775	25.3636363636364	10.7470620987193	159.426	26.264508945007	6.43852188663755	9.02925374284955	0.517647058823529
0853	1	170	67.915	85	90	23.5	0.94	2	2	160	90	1	10	2	2	6.5	9.1	4.92	2.56	0.86	3.17	2.97674	116	1.31207	54.6636	59.7918	410	51.2	0.940007258491471	121.579959686812	3.83742280958647	0.85	1.7	0.0794601212666537	3.3588030217017	24	10.3142124625879	226.739	29.7289598206976	6.28703762816458	9.70893398419869	0.5
0854	1	170	67.915	94	99	23.5	0.95	3	1	132	80	1	15	2	1	7.7	8.36	2.79	0.93	0.84	1.36	1.10714	111	1.25551	58.7209	62.7749	268	26.97	-0.0725707	136.989644757634	1.5783769461883	0.94	1.7	0.0878735458713582	4.40582823838423	27.8297872340425	11.406305546862	82.3701	18.1169806973069	6.70644531509219	9.45929017232729	0.552941176470588
0855	1	170	67.915	92	96	23.5	0.96	3	1	120	60	0	20	1	2	9.4	4.8	2.91	2.45	0.53	1.41	4.62264	94	1.06323	70.7649	76.8545	334	66.15	0.896088024556636	156.039336540246	6.44996347028891	0.92	1.7	0.0860038959592017	4.16378668058553	27.0434782608696	11.1636181948011	216.996	55.603079806394	6.66713196133168	11.0386813069212	0.541176470588235
0856	1	170	67.915	83	96	23.5	0.86	2	2	160	100	1	6	1	2	12.3	26.62	5.97	10.4	0.7	1.83	14.8571	132	1.49304	68.9572	53.7773	431	187.2	2.34180580614733	136.150727735241	18.7021960185277	0.83	1.7	0.0775904713544972	3.14081171320817	23.0361445783132	10.071525110527	921.128	80.0365186422623	6.0183123315769	11.0652902940771	0.488235294117647
0857	1	170	67.915	76	86	23.5	0.88	2	1	110	70	0	8	1	2	9.5	14.8	5.54	2.64	0.85	3.78	3.10588	101	1.1424	102.247	77.0704	358	29.04	0.970778917158225	70.780136177481	3.57995696779449	0.76	1.7	0.0710466966619492	2.41965368739227	19.2631578947368	9.22211937831392	233.825	30.267871408084	5.40344281847362	9.88951303816866	0.447058823529412
0858	1	170	69.071	91	88	23.9	1.03	3	1	130	80	1	13	2	2	7.7	7.1	2.01	0.9	0.64	0.89	1.40625	130	1.47042	47.0612	50.5769	333	23.4	-0.105361	132.984268655528	1.92356133124407	0.91	1.7	0.0841172367471565	4.04477754203435	26.6373626373626	10.9494806507882	79.713	19.2082505072332	6.67475332528441	10.3244629325219	0.535294117647059
0859	1	170	69.071	89	92	23.9	0.97	1	1	120	80	0	7	1	2	10	12.65	4.67	0.75	1.07	3.03	0.700935	96	1.08585	95.6849	78.4842	249	18	-0.287682	98.9955944060608	0.937712278145752	0.89	1.7	0.0822685062691971	3.8107759027111	25.7977528089888	10.7088327243972	66.4275	19.8474962155284	6.34761007063672	9.00527444961638	0.523529411764706
0860	1	170	69.36	92	98	24	0.93	2	2	120	80	1	6	2	2	7	7.27	2.46	1.87	0.79	1.29	2.36709	108	1.22158	73.9032	69.1593	434	50.49	0.625938430866495	132.267845479063	3.26618335532311	0.92	1.7	0.0848052109631226	4.16378668058553	27.0434782608696	11.0467184478457	165.626	55.3257080298984	6.42958819097353	9.93871392366748	0.541176470588235
0861	1	170	69.36	96	97	24	0.98	2	2	120	70	1	17	2	2	10.4	7.3	5.01	3.01	0.87	3.17	3.45977	109	1.23289	58.3327	64.3805	377	93.31	1.10194007876078	169.674281732737	4.98146054285552	0.96	1.7	0.0884923940484757	4.65324322349932	28.5833333333333	11.5270105542738	266.596	65.3088076818381	6.77242222853185	9.80259383473064	0.564705882352941
0862	1	170	69.36	96	97	24	0.98	2	2	120	70	1	17	2	2	10.4	7.3	5.01	3.01	0.87	3.17	3.45977	109	1.23289	58.3327	64.3805	377	93.31	1.10194007876078	169.674281732737	4.98146054285552	0.96	1.7	0.0884923940484757	4.65324322349932	28.5833333333333	11.5270105542738	266.596	65.3088076818381	6.77242222853185	9.80259383473064	0.564705882352941
0863	1	170	69.938	85	95	24.2	0.89	2	1	130	80	0	4	1	2	11.2	20.4	3.88	2.17	0.78	2.27	2.78205	133	1.50435	52.9947	51.6016	401	43.4	0.774727167552368	114.510397686152	3.5310257670515	0.85	1.7	0.0779203487585375	3.3588030217017	24	10.1639453522718	192.197	27.4883107898411	6.22762936319955	10.3811420525377	0.5
0864	1	170	69.938	91	105	24.2	0.86	2	3	139	70	0	23	1	1	8.3	7.94	3.14	0.52	1.63	1.11	0.319018	126	1.42518	57.4517	54.473	271	13.52	-0.653926	95.9280177170534	0.433484887591743	0.91	1.7	0.0834206086709048	4.04477754203435	26.6373626373626	10.8814003183145	46.0564	15.1566158164169	6.51474996711585	7.96211035664028	0.535294117647059
0865	2	170	69.938	89	100	24.2	0.89	1	1	118	70	0	15	1	2	5.8	5.6	5.05	1.29	1.33	3.35	0.969925	86	0.972741	66.4862	70.2799	248	39.99	0.254642218373581	99.9727746025336	1.96784929164239	0.89	1.7	0.0815871887001157	3.8107759027111	37.7977528089888	10.6422486629669	114.255	18.3140281872611	6.05452547080488	8.51510258792675	0.523529411764706
0866	1	170	69.938	95	100	24.2	0.95	2	1	150	80	1	16	1	2	8.4	8.3	2.84	1.4	0.93	1.32	1.50538	113	1.27814	69.8285	63.0953	312	42	0.336472236621213	142.420789205667	2.13543089786796	0.95	1.7	0.087087448612483	4.52886336510818	28.2105263157895	11.3597036290096	123.998	38.4463736747378	6.65256558397272	9.49810335664935	0.558823529411765
0867	1	170	69.938	86	99	24.2	0.87	3	1	130	80	1	6	1	2	11.6	11.98	3.59	1.21	0.73	2.26	1.65753	102	1.15372	77.5272	70.9177	227	25.41	0.19062035960865	108.51604791139	2.12852027485725	0.86	1.7	0.078837058743932	3.46979560837445	24.4651162790698	10.2835211799456	107.17	18.638987379306	6.31062844362566	10.2528146609081	0.505882352941176
0868	1	170	70.516	90	95	24.4	0.95	2	2	120	80	0	9	1	2	10.2	11.85	4.11	1.88	0.91	2.47	2.06593	94	1.06323	101.884	83.8325	288	47	0.631271776841858	119.038779090521	2.76415804313673	0.9	1.7	0.0820524395515996	3.92710772003994	26.2222222222222	10.7176278994268	166.512	77.5765919819192	6.27367336058682	9.79505189716872	0.529411764705882
0869	1	170	70.805	90	95	24.5	0.94	2	1	140	90	1	6	1	2	6.9	8.21	2.83	0.94	1.08	1.26	0.87037	171	1.93417	35.3327	38.0941	417	23.5	-0.0618754	109.858141118202	1.16197611051097	0.9	1.7	0.0818290154453777	3.92710772003994	26.2222222222222	10.6957328246705	83.2558	69.7196195072945	6.42838124534218	9.08826740006088	0.529411764705882
0870	1	170	70.805	83	90	24.5	0.92	1	1	119	78	0	10	1	2	6.9	5.98	4.94	1.74	0.76	3.49	2.28947	80	0.904875	91.0806	97.5985	371	31.32	0.553885113226438	99.9472724909817	2.81880050190359	0.83	1.7	0.0754645364662927	3.14081171320817	23.0361445783132	9.86384249386276	154.112	35.7357325755808	6.0747581858591	10.121337848924	0.488235294117647
0871	1	170	70.805	85	95	24.5	0.89	2	1	110	70	0	10	1	2	12.4	5.47	3.14	2.27	0.76	1.66	2.98684	84	0.950119	97.6278	89.0476	154	45.4	0.819779831493311	120.596956292853	3.76601271875293	0.85	1.7	0.0772829590317456	3.3588030217017	24	10.1015254455221	201.054	32.1704912688504	6.29517399848477	10.1736218640338	0.5
0872	1	170	71.094	94	96	24.6	0.98	1	1	120	70	1	6	2	2	10.4	7.63	3.93	1.32	0.91	2.52	1.45055	94	1.06323	81.4278	78.4382	256	38.28	0.27763173659828	139.504698205162	2.01817935788937	0.94	1.7	0.0852340885731984	4.40582823838423	27.8297872340425	11.1483701210703	116.912	47.7786163082168	6.65094532146385	9.62826695267713	0.552941176470588
0873	1	170	71.094	92	96	24.6	0.96	1	1	110	70	0	8	1	2	7.3	6.1	5.02	2.8	0.98	3.19	2.85714	96	1.08585	87.6297	79.3583	409	75.6	1.02961941718116	139.426027177986	3.89062300457074	0.92	1.7	0.0834205973269602	4.16378668058553	27.0434782608696	10.9111707567922	247.996	52.8926429798216	6.44907496754138	9.57728	0.541176470588235
0874	2	170	71.094	81	90	24.6	0.9	1	3	130	80	0	7	1	2	7.3	7.8	3.26	1.66	0.95	1.73	1.74737	79	0.893564	86.219	81.3606	259	38.18	0.506817602368452	88.3520678701697	3.19714952933529	0.81	1.7	0.0734463954726497	2.9281375493909	34.0246913580247	9.60657425326272	147.026	21.6559598098975	5.49343674784005	9.58304734200859	0.476470588235294
0875	1	170	71.961	92	95	24.9	0.96	1	1	120	80	1	17	1	2	7.7	12.42	3.27	2.67	0.53	1.98	5.03774	175	1.97941	46.2276	36.6595	316	72.09	0.982078472412158	151.853126393067	6.81524307908719	0.92	1.7	0.0827491996409928	4.16378668058553	27.0434782608696	10.8452416289957	236.482	62.6708957670174	6.59242712235187	11.8454802064044	0.541176470588235
0876	1	170	71.961	89	98	24.9	0.91	1	1	120	70	1	15	2	2	6.8	4.84	1.81	1.05	0.7	0.6	1.5	90	1.01798	82.1299	82.2615	337	25.2	0.048790164169432	119.266383611728	1.96308632169359	0.89	1.7	0.0800508561744387	3.8107759027111	25.7977528089888	10.4915924454415	92.9985	22.9152847112244	6.4782690205249	10.277704716124	0.523529411764706
0877	1	170	71.961	93	100	24.9	0.93	2	2	130	60	0	0.25	1	2	14.7	6.2	4.28	1.08	0.8	2.87	1.35	80	0.904875	93.7389	96.0077	202	30.24	0.0769610411361284	132.214142904995	1.84618342837926	0.93	1.7	0.0836486474631775	4.28413646426145	27.4408602150538	10.9631246901804	95.6556	28.2273060769111	6.6092552509535	9.95817786283978	0.547058823529412
0878	1	170	72.25	91	91	25	1	3	3	120	70	1	8	1	2	8	6.84	3.36	2.85	0.69	1.87	4.13043	113	1.27814	68.404	63.0953	366	74.1	1.04731899428056	146.000217874172	5.51508651881917	0.91	1.7	0.0816313400439972	4.04477754203435	26.6373626373626	10.7058823529412	252.424	78.9021886002156	6.52237754251216	10.7625661138388	0.535294117647059
0879	1	170	72.539	90	98	25.1	0.92	2	1	130	80	0	3	1	2	10.1	12.5	3.1	1.08	0.79	1.81	1.36709	85	0.96143	90.3398	86.5467	199	27	0.0769610411361284	127.183342904995	1.80141353665759	0.9	1.7	0.0805197160008091	3.92710772003994	26.2222222222222	10.567122141915	95.6556	22.3591504730407	6.58816960727965	10.2583646154911	0.529411764705882
0880	1	170	72.828	84	90	25.2	0.93	2	2	120	80	0	4	1	2	9	11.6	4.09	1.28	0.88	2.56	1.45455	96	1.08585	90.3539	78.7686	295	24.32	0.246860077931526	93.2153217144936	1.78501531229738	0.84	1.7	0.0749527890972459	3.24914212777469	23.5238095238095	9.84305913569501	113.37	32.9837341480817	6.09616324440854	9.99992140935692	0.494117647058824
0881	1	170	73.117	91	95	25.3	0.95	2	1	120	85	0	10	1	2	8.7	6.7	4.31	3.95	0.81	2.23	4.87654	104	1.17634	81.808	71.6241	365	102.7	1.37371557891303	146.471542736087	6.46922075092357	0.91	1.7	0.0809847509298656	4.04477754203435	26.6373626373626	10.642219455348	349.851	69.5407103314162	6.43587283759113	10.437400481744	0.535294117647059
0882	1	170	73.117	100	96	25.3	1.04	1	3	153	89	1	14	2	2	8.6	8.5	3.31	1.26	0.86	1.83	1.46512	87	0.984052	88.7844	85.5224	301	44.1	0.231111720963387	165.358257861195	2.13584924590624	1	1.7	0.0889942317910611	5.16423815149983	30	11.6947466542286	111.598	40.1132534956359	6.87723304377375	10.0008363246565	0.588235294117647
0883	1	170	73.117	98	96	25.3	1.02	2	1	120	80	0	9	1	2	9.3	15.8	3.86	3.06	0.82	2.19	3.73171	101	1.1424	87.0599	73.2021	252	100.98	1.11841491596429	171.411728151214	5.33128809331817	0.98	1.7	0.0872143471552399	4.90604273658863	29.3061224489796	11.460851721144	271.024	52.2177266737487	6.73500840357538	10.5746833819259	0.576470588235294
0884	1	170	73.406	88	92	25.4	0.96	2	1	100	65	0	0.25	1	2	10.2	7.4	4.27	2.17	0.88	2.49	2.46591	76	0.859631	106.533	103.976	316	49.91	0.774727167552368	122.874397686152	3.15663	0.88	1.7	0.0781092378820501	3.69578079475775	25.3636363636364	10.2710984605388	192.197	34.4300693007288	6.3430029532676	10.0788337382349	0.517647058823529
0885	1	170	73.984	84	99	25.6	0.84	2	2	130	85	1	11	2	2	6.7	7.4	5.26	2.75	0.97	3.08	2.83505	103	1.16503	66.6308	70.5105	282	52.25	1.01160091167848	113.342820056927	3.44937356886504	0.84	1.7	0.0741699834032872	3.24914212777469	23.5238095238095	9.76585747993176	243.567	46.0538218106888	6.17423241928115	9.92859825580661	0.494117647058824
0886	1	170	73.984	96	104	25.6	0.92	3	3	120	70	0	17	1	2	8.7	14.6	3.57	1.04	1.03	2.01	1.00971	113	1.27814	59.0459	60.5854	200	32.24	0.0392207131532813	147.811255689372	1.40400072879427	0.96	1.7	0.0847656953180426	4.65324322349932	28.5833333333333	11.1609799770649	92.1128	35.3840385693846	6.82443736757945	9.68739762308784	0.564705882352941
0887	1	170	73.984	90	95	25.6	0.95	2	2	126	80	1	0.02	1	2	8.3	6.5	3.5	1.7	0.85	1.95	2	107	1.21027	69.0465	67.0594	567	42.5	0.53062825106217	129.399821523368	2.60718885334994	0.9	1.7	0.0794678393606649	3.92710772003994	26.2222222222222	10.4634187284983	150.569	47.8733725336825	6.48990013171091	10.1291733110717	0.529411764705882
0888	1	170	73.984	94	100	25.6	0.94	1	1	134	86	0	16	1	2	10.7	12.7	2.85	1.19	0.82	1.33	1.45122	110	1.2442	70.9969	63.3039	312	34.51	0.173953307123438	143.482572756716	1.97588174211195	0.94	1.7	0.08299974333225	4.40582823838423	27.8297872340425	10.928459560876	105.398	58.2778247054353	6.73082255429082	10.3250547675143	0.552941176470588
0889	1	170	73.984	84	91	25.6	0.92	2	1	110	70	1	11	1	2	7.3	7.2	4.49	0.87	0.94	2.89	0.925532	91	1.0293	84.2887	82.4212	331	16.53	-0.139262	87.8334345186628	1.12608369623412	0.84	1.7	0.0741699834032872	3.24914212777469	23.5238095238095	9.76585747993176	77.0559	14.062617849388	6.1593005233941	9.68749119632629	0.494117647058824
0890	1	170	74.851	100	99	25.9	1.01	2	1	120	80	1	0.08	2	2	6.6	6	2.6	0.72	0.93	1.19	0.774194	111	1.25551	68.7978	65.152	288	25.2	-0.328504	145.802310526615	1.11421483102443	1	1.7	0.0876144414404147	5.16423815149983	30	11.5584925278215	63.7704	55.8220421011557	6.77707648105677	9.69643663154016	0.588235294117647
0891	1	170	74.851	90	99	25.9	0.9	2	1	126	80	0	0.5	1	2	8.5	8.7	5.25	1.86	0.68	3.59	2.73529	88	0.995363	93.1859	91.3542	281	46.5	0.62057648772511	121.922082729952	3.54295737997437	0.9	1.7	0.0788529972963732	3.92710772003994	26.2222222222222	10.4026432750393	164.74	56.3153482177331	6.28009993173759	11.0289492112274	0.529411764705882
0892	1	170	74.851	92	101	25.9	0.91	1	1	130	80	0	4	1	2	9.6	14	3.89	1.44	0.82	2.51	1.7561	94	1.06323	94.5317	79.7142	214	38.88	0.364643113587909	131.526748498934	2.32517612054757	0.92	1.7	0.0806052861251815	4.16378668058553	27.0434782608696	10.6338131255957	127.541	36.0532597382631	6.53649207494438	10.4952054653847	0.541176470588235
0893	1	170	74.851	88	95	25.9	0.93	2	2	120	70	0	0.08	1	2	12.8	11.9	4.24	1.83	0.89	2.54	2.05618	90	1.01798	105.115	87.6847	240	42.09	0.60431596685333	112.177151270773	2.60413288765609	0.88	1.7	0.0771007084675649	3.69578079475775	25.3636363636364	10.1714734244829	162.083	34.4972331471195	6.21954735702284	10.2740449711483	0.517647058823529
0894	1	170	75.14	100	102	26	0.98	2	2	120	70	0	2	1	2	8.1	8.57	3.49	1.03	0.89	2.12	1.1573	95	1.07454	85.9082	76.5018	313	36.05	0.0295588022415444	161.135493649314	1.66204845569055	1	1.7	0.0873896447717861	5.16423815149983	30	11.5362432434226	91.2271	46.5740589623611	6.88770109671433	10.0471067322604	0.588235294117647
0895	1	170	76.874	101	96	26.6	1.05	2	2	127	82	0	16	1	2	8.1	10.7	5.38	1.12	1.39	3.58	0.805755	95	1.07454	84.2434	78.68	341	40.32	0.113328685307003	152.716431076754	1.15404920880928	1.01	1.7	0.0869312294905283	5.2953629518222	30.3366336633663	11.5194470834232	99.1984	58.2993	6.80548249627525	9.1501936396815	0.594117647058824
0896	1	170	76.874	92	103	26.6	0.89	2	1	110	70	0	0.83	1	2	10.3	14.9	3.36	2.03	0.68	2.09	2.98529	95	1.07454	108.138	85.6438	220	54.81	0.708035793053696	127.787187447181	3.89470603874254	0.92	1.7	0.079184882308204	4.16378668058553	27.0434782608696	10.4929616997518	179.797	55.4352565473705	6.27127236810794	11.4344	0.541176470588235
0897	1	170	77.741	97	98	26.9	0.98	2	2	130	90	1	6	1	2	7.1	7.9	2.93	1.45	0.92	1.4	1.57609	164	1.85499	50.573	40.9825	384	46.4	0.371563556432483	145.996998241515	2.15441391466588	0.97	1.7	0.082866517326095	4.77896920961552	28.9484536082474	11.0013675097251	128.427	60.5539247983463	6.63900483207063	10.2787947438629	0.570588235294118
0898	1	170	78.03	102	98	27	1.04	3	2	118	68	0	2	1	2	9.6	10.17	3.13	2.16	0.68	1.78	3.17647	95	1.07454	81.056	75.4471	309	79.92	0.770108221696074	192.284780877314	4.55636521343335	1.02	1.7	0.0869226987360353	5.42784111794197	30.6666666666667	11.5470053837925	191.311	70.3292854853354	7.01039305609372	11.4588905520848	0.6
0899	1	170	78.03	96	97	27	0.99	2	1	110	80	0	4	1	2	7.7	6.15	3.63	3.63	0.65	2.32	5.58462	80	0.904875	101.497	99.764	426	112.53	1.28923264827676	165.915118262089	7.53942141299741	0.96	1.7	0.0818095988103862	4.65324322349932	28.5833333333333	10.8677697729812	321.509	69.3612352986889	6.61716360006771	11.6242497117052	0.564705882352941
0900	1	170	78.03	90	94	27	0.96	2	1	140	70	1	3	2	2	11.3	16.03	5.43	1.95	1.17	3.43	1.66667	92	1.04061	111.88	91.1879	221	48.75	0.667829372575655	108.197846196664	2.10942833955248	0.9	1.7	0.0766964988847371	3.92710772003994	26.2222222222222	10.1885341621699	172.712	56.9579412065568	6.08484626474996	9.92019495481423	0.529411764705882
0901	1	170	78.897	95	103	27.3	0.92	2	2	140	85	0	3	1	2	8.7	5.1	5.1	2.74	0.84	3.26	3.2619	91	1.0293	82.6212	82.1558	295	82.2	1.00795792039998	159.435	4.33080342162542	0.95	1.7	0.0803632292770649	4.52886336510818	28.2105263157895	10.6953095916677	242.682	73.475447720749	6.68460417520445	10.7194669237555	0.558823529411765
0902	1	170	78.897	100	110	27.3	0.9	1	1	140	85	0	8	1	2	8.5	7.1	3.47	4.09	0.69	2.26	5.92754	91	1.0293	78.3794	79.3496	330	143.15	1.40854497005471	198.856189341204	8.28414718543057	1	1.7	0.0845928729232263	5.16423815149983	30	11.2582206228081	362.251	75.3252332332363	6.96915611144822	11.584287392642	0.588235294117647
0903	1	170	78.897	90	96	27.3	0.94	1	1	120	70	0	8	1	2	6.2	6.2	2.45	1	1.26	0.89	0.793651	84	0.950119	94.1695	94.6852	237	25	0	102.246	0.998264330762678	0.9	1.7	0.0761335856309036	3.92710772003994	26.2222222222222	10.1323985605273	88.57	0	6.32319848264209	9.3919358975234	0.529411764705882
0904	1	170	78.897	96	99	27.3	0.97	3	2	110	70	1	2	1	2	10.8	7.95	3.27	1.8	0.64	2	2.8125	111	1.25551	85.6913	65.8487	233	55.8	0.587786664902119	152.695506627847	3.77343917028292	0.96	1.7	0.0812091580062972	4.65324322349932	28.5833333333333	10.8078917978958	159.426	57.6941138237031	6.65488084431935	11.6353126180122	0.564705882352941
0905	2	170	78.897	86	90	27.3	0.9	2	1	136	92	0	0.02	1	2	6.4	6.7	3.73	2.22	0.56	2.36	3.96429	74	0.837009	93.4072	87.4657	367	62.16	0.797507195884188	124.898286108355	7.25548834466126	0.86	1.7	0.0727498707139746	3.46979560837445	36.4651162790698	9.68206973561499	196.625	45.6794616816475	5.86020659725549	12.1531039842855	0.505882352941176
0906	1	170	79.764	89	96	27.6	0.93	3	1	120	70	0	11	1	2	9.6	11.7	3.61	1.35	0.79	2.18	1.70886	110	1.2442	76.8703	64.2175	278	32.4	0.300104592450338	123.407501033907	2.11245285957963	0.89	1.7	0.0747411010271429	3.8107759027111	25.7977528089888	9.96521204394006	119.57	65.5805330931805	6.49140547529812	11.0354158510507	0.523529411764706
0907	1	170	80.053	94	107	27.7	0.88	1	2	118	80	0	3	1	2	6.7	6.7	4.41	2.21	0.88	2.65	2.51136	91	1.0293	108.223	88.0608	295	64.09	0.792992515529661	137.825235341653	3.27217900177865	0.94	1.7	0.0787499367295213	4.40582823838423	27.8297872340425	10.5060399447223	195.74	66.5754089104529	6.41861382177893	10.7079087949662	0.552941176470588
0908	2	170	80.053	102	105	27.7	0.97	2	1	148	100	1	9	2	1	8.8	6.7	4.59	1.51	1.02	2.96	1.48039	99	1.11978	65.1349	58.8756	294	66.44	0.412109650826833	140.923279716875	3.18619662770128	1.02	1.7	0.0854520590043742	5.42784111794197	42.6666666666667	11.4001710038476	133.741	61.9693680175705	6.5410408702982	10.174078368627	0.6
0909	1	170	80.053	99	96	27.7	1.03	2	2	135	85	1	1	2	2	8.9	5.61	2.76	0.76	1.02	1.29	0.745098	81	0.916186	96.565	97.5008	255	25.84	-0.274437	138.856989394561	1.02246444142361	0.99	1.7	0.0829387631513043	5.03447	29.6565656565657	11.0648718566756	67.3132	54.658138166259	6.70576235943105	9.93893969117478	0.582352941176471
0910	1	170	80.053	93	96	27.7	0.97	2	2	110	70	0	5	1	2	9.4	7.4	3.73	2.17	0.71	2.2	3.05634	100	1.13109	94.4211	78.7613	292	60.76	0.774727167552368	135.517797686152	3.93988850518102	0.93	1.7	0.0779121714451647	4.28413646426145	27.4408602150538	10.3942735623316	192.197	58.1154021644983	6.3780046414549	11.4262728768494	0.547058823529412
0911	1	170	80.053	102	100	27.7	1	2	1	105	60	1	4	1	2	8.7	5.6	3.19	1.62	0.62	1.8	2.6129	79	0.893564	108.897	100.935	231	59.94	0.482426149244293	173.355975283374	3.6942228907679	1.02	1.7	0.0854520590043742	5.42784111794197	30.6666666666667	11.4001710038476	143.483	59.7496061938476	6.80449579097088	11.7340338610872	0.6
0912	1	170	81.787	100	101	28.3	0.99	2	3	110	70	1	13	2	2	8.2	8.1	4.9	5.43	0.86	2.57	6.31395	106	1.19896	72.6538	68.965	414	190.05	1.69193913394584	191.466460946808	8.64558807641836	1	1.7	0.0825881837994372	5.16423815149983	30	11.0575232411311	480.935	85.4046274164397	6.8042507080114	11.2600605159485	0.588235294117647
0913	1	170	82.076	105	101	28.4	1	2	2	130	80	0	4	1	2	9.2	9.9	3.9	1.31	1.12	2.31	1.16964	98	1.10847	87.1812	75.9772	238	52.4	0.27002713721306	175.944197018687	1.67825363514373	1.05	1.7	0.0865139109156987	5.83341089680033	31.6190476190476	11.5899405337183	116.027	58.2303807681596	6.90701658196856	10.1732300688986	0.617647058823529
0914	1	170	82.076	99	98	28.4	1	2	2	128	75	0	1.5	1	2	9.1	4.71	3.49	1.63	1.04	1.86	1.56731	91	1.0293	100.823	85.4356	389	55.42	0.488580014818671	153.297960326011	2.12033500961553	0.99	1.7	0.081570258863373	5.03447	29.6565656565657	10.9276582175058	144.369	72.4679576781569	6.67260716247194	10.2353864781678	0.582352941176471
0915	1	170	82.943	93	103	28.7	0.9	2	2	125	80	0	0.5	1	2	7	3.8	3.39	1.75	0.81	1.73	2.16049	77	0.870942	102.764	115.047	323	49	0.559615787935423	122.383347334579	2.72914868195415	0.93	1.7	0.0760916888553706	4.28413646426145	27.4408602150538	10.2115831682397	154.998	59.198844079899	6.18392295135712	11.0235191423441	0.547058823529412
0916	1	170	83.81	90	91	29	0.98	3	1	150	100	1	12	2	1	6	6.8	2.65	1.3	0.71	1.37	1.83099	103	1.16503	70.2125	72.4832	275	32.5	0.262364264467491	119.764813818285	2.22490094857687	0.9	1.7	0.0731283964121711	3.92710772003994	26.2222222222222	9.83092966819686	115.141	37.1434249895299	6.4138988086089	11.6385186265421	0.529411764705882
0917	1	170	83.81	107	107	29	1	1	1	110	80	0	8	1	2	7.9	9	3.87	0.71	1.05	2.21	0.67619	98	1.10847	83.9057	74.5065	223	29.82	-0.34249	175.709213203171	0.97686825229958	1.07	1.7	0.0869415379566923	6.11058554490387	32.2242990654206	11.6878830499674	62.8847	73.5461996692014	7.01538619809539	10.3213831974789	0.629411764705882
0918	1	170	84.388	91	99	29.2	0.91	2	2	110	60	0	5	1	2	9.3	8.1	3.55	1.22	0.91	2.07	1.34066	86	0.972741	109.343	91.2465	309	31.72	0.198850858745165	117.749518892394	1.64063873016082	0.91	1.7	0.0736029177136064	4.04477754203435	26.6373626373626	9.90606207764442	108.055	53.2774598891252	6.41886679785852	10.9147911205369	0.535294117647059
0919	2	170	84.966	100	104	29.4	0.9	2	2	105	80	1	11	1	2	5.5	5.8	4.18	1.22	1.05	2.48	1.1619	86	0.972741	82.7556	73.9108	345	51.24	0.198850858745165	113.105310143708	2.36620633719923	1	1.7	0.0805150967322285	5.16423815149983	42	10.8486928465194	108.055	61.5518814496577	6.31552336733014	10.4569108050316	0.588235294117647
0920	1	170	84.966	102	108	29.4	0.94	2	1	125	85	0	8	1	2	7.5	6.1	3.52	0.86	1.03	1.93	0.834951	86	0.972741	98.2172	87.8108	318	31.82	-0.150823	159.584296425839	1.14075229827143	1.02	1.7	0.0821253986668731	5.42784111794197	30.6666666666667	11.0656667034498	76.1702	50.6963669179352	6.89662102132638	10.4302751733895	0.6
0921	1	170	86.122	96	100	29.8	0.96	2	1	135	80	1	18	1	2	10	15.3	3.7	1.54	0.96	1.93	1.60417	91	1.0293	112.585	88.0608	258	47.74	0.431782416425538	136.636013161362	2.04656103893153	0.96	1.7	0.0766012628770771	4.65324322349932	28.5833333333333	10.3446113710209	136.398	85.6470038417645	6.49571134598507	11.1596840949534	0.564705882352941
0922	1	170	86.989	101	101	30.1	1	2	3	140	90	0	3	1	2	7	6	7.05	2.34	1.08	5.37	2.16667	83	0.938808	89.979	92.9465	310	84.24	0.85015092936961	174.090720446131	2.89111653376503	1.01	1.7	0.0800545307200581	5.2953629518222	30.3366336633663	10.8290212167979	207.254	85.2257017050993	6.83346950520989	10.7491439041328	0.594117647058824
0923	1	170	86.989	93	101	30.1	0.92	1	1	120	88	0	15	1	2	7.5	6.1	4.43	3.94	0.84	2.69	4.69048	83	0.938808	102.481	96.4912	329	110.32	1.37118072330984	150.670175912816	5.76304493690666	0.93	1.7	0.0737135777917367	4.28413646426145	27.4408602150538	9.97127696200198	348.966	81.4514724668663	6.47160646782802	11.6796935282301	0.547058823529412
0924	1	170	87.856	102	104	30.4	0.98	1	2	135	98	0	10	1	2	6.9	7.76	3.9	1.56	0.91	2.88	1.71429	93	1.05192	93.883	81.0491	288	57.72	0.444685821261446	171.273888067752	2.29666973149028	1.02	1.7	0.0803143820156158	5.42784111794197	30.6666666666667	10.8821437516502	138.169	76.7674671250558	6.85727053564189	11.3087957221279	0.6
0925	1	170	89.59	104	107	31	0.9	2	2	115	80	0	2	1	2	7	7.6	2.53	1.91	0.74	1.12	2.58108	82	0.927497	114.576	100.616	290	74.49	0.647103242058538	176.319471325288	3.48514042274523	1.04	1.7	0.0808291011647671	5.69686356423409	31.3076923076923	10.9876184769321	169.169	88.5572631127059	6.71835960728957	12.2390930509217	0.611764705882353
0926	1	170	89.879	107	114	31.1	0.94	2	1	160	90	1	18	1	2	8.4	7.53	3.67	1.42	0.74	2.33	1.91892	129	1.45911	45.0643	52.755	318	59.64	0.350656871613169	197.44065117549	2.66068229102854	1.07	1.7	0.082982348994854	6.11058554490387	32.2242990654206	11.2863798283719	125.769	69.0083770343145	7.06741890892617	12.1777626723635	0.629411764705882
0927	1	170	91.613	110	102	31.7	1	2	1	138	98	0	0.1	1	2	9.6	7.6	3.15	1.55	0.87	1.52	1.78161	75	0.84832	118.074	113.451	322	69.75	0.438254930931155	192.264208480485	2.51070062844774	1.1	1.7	0.0842290785574178	6.53657130450023	33.0909090909091	11.4924899508519	137.284	90.5728591542013	6.79532133326436	11.8153888312199	0.647058823529412
0928	1	170	91.902	103	100	31.8	1.03	2	2	128	84	1	3	2	2	6.1	5.4	2.33	1.39	0.62	0.99	2.24194	126	1.42518	53.0834	54.473	353	52.82	0.3293037471426	182.270282437137	2.95276	1.03	1.7	0.0787036155934604	5.56167414962687	30.9902912621359	10.7442163117039	123.112	75.7459212031198	6.9846142711284	12.9649042149873	0.605882352941176
0929	2	170	93.058	100	106	32.2	0.94	1	1	120	80	1	8	1	2	7.7	7.81	3.47	1.15	1.05	1.83	1.09524	65	0.735211	95.2072	98.9497	196	48.3	0.139761942375159	146.539934828836	2.10930192616553	1	1.7	0.075777154223467	5.16423815149983	42	10.3663	101.856	65.0903988845956	6.50796395332927	11.2772611505387	0.588235294117647
0930	1	170	93.925	116	102	32.5	1.13	1	2	160	110	1	0.17	2	2	7.3	5.7	4.1	4.38	0.83	2.28	5.27711	97	1.09716	87.5475	84.4094	441	223.38	1.47704872438835	237.074471936544	7.72527101800482	1.16	1.7	0.0873597309620973	7.42551113929056	34.6896551724138	11.9692623811312	387.937	96.7096036400223	6.81987821113264	12.4228820384539	0.682352941176471
0931	1	170	95.081	114	113	32.9	1.01	3	1	170	100	1	14	1	2	8.2	9.2	4.77	1.9	1.38	2.8	1.37681	120	1.35731	59.1059	58.0307	310	93.1	0.641853886172395	220.096185495793	1.96612214923929	1.14	1.7	0.0851562363505006	7.12370535044147	34.1754385964912	11.6911701452945	168.283	87.8062606772651	7.13922918789065	10.8457685291871	0.670588235294118
0932	1	170	104.907	113	110	36.3	1	2	2	110	80	0	0.01	1	2	9.3	8.8	4.12	2.23	0.79	2.52	2.82278	86	0.972741	99.8153	91.9754	307	107.04	0.802001585472027	219.830234880385	3.75899936995432	1.13	1.7	0.0790526135684246	6.97486471615252	33.9115044247788	11.0325577536691	197.511	96.4876865753527	7.0084652816039	13.6432452132588	0.664705882352941
0933	1	170.5	75.2919	88	98	25.9	0.9	1	1	122	85	0	4	1	2	7.8	7.5	3.81	2.75	0.81	2.25	3.39506	90	1.01798	83.5897	83.5527	360	63.25	1.01160091167848	131.283020056927	4.29981464112411	0.88	1.705	0.0769875745717471	3.66632147049097	25.25	10.1416450566692	243.567	56.084914208275	6.37191304956301	10.5392140407728	0.516129032258065
0934	2	171	59.0668	84	97	20.2	0.86	1	1	120	60	0	19	1	2	5.9	6.3	4.85	1.61	1.59	2.6	1.01258	79	0.893564	77.2166	75.4518	221	41.86	0.476234178996372	102.041670956896	2.13505433888654	0.84	1.71	0.0866058013614808	3.19576100329743	35.2857142857143	10.9296811102803	142.598	10.8608136021064	5.85859475014961	7.25720170928793	0.491228070175439
0935	1	171	61.1137	76	94	20.9	0.81	1	2	130	65	0	11	1	2	7.5	4.6	4.94	0.61	2.36	1.9	0.258475	80	0.904875	98.1246	94.3031	240	6.71	-0.494296	30.1472809200748	0.316367861161057	0.76	1.71	0.0765981027918382	2.37605580616281	19	9.72174753910682	54.0277	6.47308671891409	5.59075559300019	6.49262421491653	0.444444444444444
0936	1	171	62.8681	82	90	21.5	0.91	2	3	130	80	0	12	1	2	6.5	6.3	2.5	0.76	0.9	1.26	0.844444	104	1.17634	68.0454	67.6555	260	12.92	-0.274437	84.8693893945613	1.09947786410461	0.82	1.71	0.0811004923155761	2.98297130103344	22.2926829268293	10.3418566113239	67.3132	8.59015651112566	6.09700728933919	8.57544213874617	0.47953216374269
0937	1	171	64.0378	82	92	21.9	0.89	2	2	120	80	0	0.6	1	2	11.1	8.81	4.74	1.46	0.85	3.15	1.71765	93	1.05192	109.917	85.3321	227	24.82	0.378436435720245	81.7006015858454	2.21559862055065	0.82	1.71	0.0801099364641716	2.98297130103344	22.2926829268293	10.2469751871335	129.312	19.1645636566087	5.79404231005427	9.11326474772544	0.47953216374269
0938	1	171	67.8391	87	93	23.2	0.94	2	1	118	70	0	0.1	1	2	10	4.1	5.6	1.99	1.21	3.53	1.64463	95	1.07454	96.2996	79.793	268	43.78	0.688134638736401	109.477762052201	2.18472552747681	0.87	1.71	0.0817891837831903	3.52480641038977	24.6896551724138	10.5628022620985	176.254	26.1927806392313	6.20499291226771	8.49609136308286	0.508771929824561
0939	1	171	69.0088	84	98	23.6	0.85	1	1	130	90	1	14	2	2	9.2	4.1	2.79	1.04	0.92	1.6	1.13043	90	1.01798	84.6375	83.8276	430	19.76	0.0392207131532813	91.3464556893722	1.43691634690326	0.84	1.71	0.0780740237086697	3.19576100329743	23.2857142857143	10.1117698020146	92.1128	16.9656938402234	6.10909877924009	9.07817889040231	0.491228070175439
0940	1	171	69.0088	80	95	23.6	0.84	1	1	140	90	0	3	1	2	8.1	10.1	4.57	2.24	1.23	2.48	1.82114	87	0.984052	91.125	88.3078	292	33.6	0.806475865866949	85.1268690490729	2.20464963794204	0.8	1.71	0.0743562130558759	2.7754298501323	21.25	9.63025695429963	198.397	60.3347645738047	5.81433022363355	8.82767614216743	0.467836257309941
0941	1	171	69.0088	80	95	23.6	0.84	2	1	110	72	0	1	1	2	10.8	13.97	3.87	2.33	0.7	2.41	3.32857	98	1.10847	105.522	83.8384	271	34.95	0.845868267577609	80.3631018867074	4.02953150342991	0.8	1.71	0.0743562130558759	2.7754298501323	21.25	9.63025695429963	206.368	46.0245449338915	5.52758389363689	10.4465979329767	0.467836257309941
0942	1	171	69.5936	87	93	23.8	0.94	2	1	120	80	0	8	1	2	12.9	12	3.24	1	0.79	1.94	1.26582	120	1.35731	70.6662	58.2116	220	22	0	106.651	1.65905317938407	0.87	1.71	0.0804087343066805	3.52480641038977	24.6896551724138	10.4288078022074	88.57	21.9102810026797	6.31863166034276	9.84372836964238	0.508771929824561
0943	1	171	69.886	88	104	23.9	0.86	3	1	170	90	1	17	1	2	7.7	7.8	6.3	1.13	1.4	3.83	0.807143	109	1.23289	54.1841	64.5652	188	25.99	0.122217632724249	106.787787919933	1.06766545280397	0.88	1.71	0.0811059439126129	3.63712255876902	25.1363636363636	10.5265876573351	100.084	25.2083864348604	6.39256956936564	8.3803587030256	0.514619883040936
0944	1	171	69.886	87	97	23.9	0.89	3	1	155	95	1	20	2	1	7.6	9.3	3.45	1.88	0.64	1.96	2.9375	81	0.916186	96.4232	92.3504	221	41.36	0.631271776841858	128.430179090521	3.84148585272625	0.87	1.71	0.0801842854590605	3.52480641038977	24.6896551724138	10.4069673430472	166.512	28.8435229082774	6.41049903693917	10.6381500188085	0.508771929824561
0945	1	171	69.886	83	94	23.9	0.88	3	2	110	78	0	8	1	2	9.9	11.8	2.88	1.14	0.78	1.83	1.46154	92	1.04061	94.777	80.3016	147	20.52	0.131028262406404	95.0600217729409	1.82343569117875	0.83	1.71	0.0764976516448508	3.08870954624518	22.7951807228916	9.92848608589558	100.97	20.6831292453595	6.11712966187244	9.9434231913834	0.485380116959064
0946	1	171	69.886	87	97	23.9	0.89	1	1	126	78	1	15	2	2	6.7	5.7	3.55	1.35	0.71	2.09	1.90141	77	0.870942	104.148	99.4299	226	29.7	0.300104592450338	117.282101033907	2.48654763017342	0.87	1.71	0.0801842854590605	3.52480641038977	24.6896551724138	10.4069673430472	119.57	16.8039022676974	6.36265310150842	10.0570546559518	0.508771929824561
0947	1	171	70.1784	103	113	24	0.9	1	1	150	67	1	8	2	1	8.7	8.76	4.52	0.94	1.03	2.84	0.912621	83	0.938808	82.464	87.3459	251	35.72	-0.0618754	177.619141118202	1.40982780729071	1.03	1.71	0.0946669405290205	5.48089892339061	30.7961165048544	12.2951970519818	83.2558	29.0228	7.04585860443194	9.08708605906905	0.60233918128655
0948	1	171	71.0556	85	98	24.3	0.86	1	1	170	90	1	14	1	2	12.2	4.2	4.66	0.7	1.21	2.84	0.578512	105	1.18765	63.199	71.6058	331	14	-0.356675	75.8049512333479	0.732640477488075	0.85	1.71	0.0774788836858053	3.30412684079232	23.7647058823529	10.0836944743208	61.999	12.5819602981972	6.04798750990425	8.51670875112414	0.497076023391813
0949	1	171	71.0556	89	96	24.3	0.93	1	3	150	90	1	3	1	2	7.4	6.4	4.56	4.54	0.95	2.79	4.77895	112	1.26683	73.2206	65.3647	297	108.96	1.51292701205326	139.219394265172	6.33696878750883	0.89	1.71	0.0811249488004315	3.75075792028122	25.5730337078652	10.5582212731124	402.108	71.4072038615186	6.31194992381325	9.72408951504877	0.52046783625731
0950	1	171	71.0556	86	100	24.3	0.86	2	2	125	80	0	15	1	2	10.8	6.9	2.73	1.72	0.65	1.44	2.64615	102	1.15372	78.7018	71.5951	319	36.12	0.542324290825362	115.522134398158	3.39057109529008	0.86	1.71	0.0783903999644619	3.41380824309289	24.2325581395349	10.2023261740187	152.34	28.0068246600372	6.25826848793609	10.5908910088448	0.502923976608187
0951	1	171	71.0556	90	95	24.3	0.95	1	1	120	70	0	14	1	2	12.2	11.2	5.39	1.64	1	3.62	1.64	106	1.19896	89.811	72.2811	355	41	0.494696241836107	114.562317320394	2.19910350785648	0.9	1.71	0.082036465079088	3.86571374301116	26	10.6768529728103	145.255	48.1689	6.24455629882786	9.46215277720712	0.526315789473684
0952	1	171	71.0556	86	95	24.3	0.91	3	2	112	78	0	10	1	2	9.2	11.5	3.8	0.96	1.15	1.93	0.834783	110	1.2442	87.7251	65.6594	246	20.16	-0.040822	93.1729161205544	1.06962404623913	0.86	1.71	0.0783903999644619	3.41380824309289	24.2325581395349	10.2023261740187	85.0272	51.1505666672079	6.20800277863367	8.97951304423459	0.502923976608187
0953	1	171	71.0556	98	102	24.3	0.96	1	1	120	70	0	10	1	2	11.7	9.9	4.35	1.68	0.88	2.81	1.90909	93	1.05192	112.701	83.5093	338	55.44	0.518793793415168	151.770863455134	2.78748153434875	0.98	1.71	0.0893285953083403	4.83305204746853	29.1020408163265	11.6259065703934	148.798	44.5253496194484	6.60437729600078	9.7769315669624	0.573099415204678
0954	1	171	71.9329	92	101	24.6	0.91	3	1	134	84	1	19	2	1	10.6	11.9	3.33	1.05	0.8	1.93	1.3125	95	1.07454	83.3723	76.283	304	28.35	0.048790164169432	131.665383611727	1.78725494272468	0.92	1.71	0.0831763197971902	4.09959184506329	26.8260869565217	10.8473627406706	92.9985	26.5818824181759	6.60975211439109	10.0525326784527	0.538011695906433
0955	1	171	72.8101	92	95	24.9	0.96	1	1	130	84	0	3	1	2	9.4	9.6	3.25	0.83	0.91	1.76	0.912088	76	0.859631	94.8292	104.338	362	22.41	-0.18633	116.546549279787	1.23390765546794	0.92	1.71	0.0825068881408783	4.09959184506329	26.8260869565217	10.781819163329	73.5131	25.104462557419	6.47712062200163	9.64672201836774	0.538011695906433
0956	1	171	72.8101	89	100	24.9	0.89	1	1	130	75	0	0.1	1	2	10.5	20.1	4.34	0.7	0.88	2.83	0.795455	100	1.13109	80.1871	71.6043	242	16.8	-0.356675	109.448551233348	1.04103062514054	0.89	1.71	0.0798164461362844	3.75075792028122	25.5730337078652	10.4302381036553	61.999	15.5857885910084	6.47655696356919	9.89961033486553	0.52046783625731
0957	1	171	73.9797	86	98	25.3	0.88	2	2	105	65	0	4	1	2	7.6	7.4	4.37	3.69	0.82	2.47	4.5	102	1.15372	92.2572	72.5693	204	77.49	1.30562645805244	126.850382077154	5.64169322240092	0.86	1.71	0.0763109245419298	3.41380824309289	24.2325581395349	9.99866643770889	326.823	60.8177058244614	6.2102633036838	10.4094006701645	0.502923976608187
0958	1	171	74.857	95	97	25.6	0.97	2	2	138	94	1	3	1	2	7.4	8.2	4.5	4.3	1.14	2.06	3.77193	89	1.00667	92.2568	86.4825	399	129	1.45861502269952	159.642730499389	5.19023706916886	0.95	1.71	0.0836370885801778	4.46034458934531	28	10.9801307644735	380.851	78.4322721684307	6.56713372886668	9.65029655463499	0.555555555555556
0959	1	171	74.857	88	93	25.6	0.95	1	1	130	80	0	14	1	2	8.3	10.1	3.7	1.06	1	1.95	1.06	92	1.04061	91.944	81.5846	398	24.38	0.0582689081239758	106.519915978727	1.35110320133601	0.88	1.71	0.0774743557374279	3.63712255876902	25.1363636363636	10.1710684976176	93.8842	37.907572942133	6.33332789982424	9.67013662916346	0.514619883040936
0960	1	171	74.857	89	101	25.6	0.88	1	1	120	85	1	12	2	1	8	8.6	2.32	0.57	0.93	0.93	0.612903	92	1.04061	95.7343	81.3171	219	13.68	-0.562119	98.6937838006221	0.79009970448293	0.89	1.71	0.078354746143535	3.75075792028122	25.5730337078652	10.2866488214542	50.4849	12.476270890061	6.39147538797907	9.64797537923734	0.52046783625731
0961	1	171	74.857	92	100	25.6	0.92	2	1	140	90	1	0.8	1	2	8.7	8.2	5.14	4.07	0.66	3.18	6.16667	79	0.893564	111.098	102.134	259	109.89	1.4036429994545	150.866945987999	8.21747301555851	0.92	1.71	0.0809959173618564	4.09959184506329	26.8260869565217	10.6333897929638	360.48	79.9099639443995	6.41749601017193	11.2614274152548	0.538011695906433
0962	1	171	76.0266	98	100	26	0.98	3	1	150	90	0	10	1	2	6	6.9	3.36	2.54	1.15	1.6	2.2087	83	0.938808	92.2519	91.1792	300	83.82	0.932164081030445	166.70960978267	3.10855399253303	0.98	1.71	0.0853910699269082	4.83305204746853	29.1020408163265	11.2394042359895	224.968	68.0557	6.7746257561461	9.54927841014048	0.573099415204678
0963	1	171	77.7811	95	83	26.6	1.17	2	2	130	90	0	20	1	2	9.4	10.1	3.86	1.7	0.65	2.38	2.61538	91	1.0293	99.305	83.5427	347	51	0.53062825106217	148.613821523368	3.52337526710304	0.95	1.71	0.0815275626811062	4.46034458934531	28	10.7717601990206	150.569	45.0262739919196	6.62160526586178	11.4187710278553	0.555555555555556
0964	1	171	78.0735	95	100	26.7	0.95	2	2	130	80	1	8	2	2	7.4	7.1	2.71	0.68	0.96	1.3	0.708333	78	0.882253	116.937	101.046	232	20.4	-0.385662	123.399225422136	0.952251401103368	0.95	1.71	0.0813238709490411	4.46034458934531	28	10.7515694405025	60.2276	25.7513174773745	6.59463646903756	9.86336724689249	0.555555555555556
0965	1	171	78.9507	98	104	27	0.94	1	2	110	80	0	6	1	2	7.7	7.34	3.9	1.55	1.01	2.22	1.53465	96	1.08585	83.9109	78.2065	280	51.15	0.438254930931155	152.718408480485	2.11499778731367	0.98	1.71	0.0832694145159817	4.83305204746853	29.1020408163265	11.0293033880279	137.284	55.7747455066032	6.69672426079394	10.0424594143485	0.573099415204678
0966	1	171	78.9507	79	103	27	0.94	1	2	140	90	1	1	2	2	7.8	10.61	3.46	0.9	0.81	1.96	1.11111	90	1.01798	96.8421	85.6137	275	12.6	-0.105361	65.9828686555278	1.2344062135159	0.79	1.71	0.0671253443547199	2.67362438545462	20.7088607594937	8.89096905769599	79.713	29.8839259732735	5.73833217338798	10.6350037160838	0.461988304093567
0967	1	171	78.9507	94	101	27	0.94	2	2	160	90	0	11	1	2	10	11.9	3.9	2.78	0.8	2.35	3.475	87	0.984052	105.166	89.6084	288	80.62	1.02245092770255	150.277920409456	4.59363178076545	0.94	1.71	0.0798706629030845	4.3387671730178	27.6170212765957	10.579127739537	246.225	73.4382553311586	6.53033186363068	11.0355568219753	0.549707602339181
0968	1	171	79.8279	92	102	27.3	0.9	1	1	130	80	0	0.25	1	2	9.7	9.92	5.79	2.3	1	3.85	2.3	78	0.882253	110.897	105.072	145	62.1	0.832909122935104	130.773000704572	2.95725825345136	0.92	1.71	0.0775975496481763	4.09959184506329	26.8260869565217	10.2969924292818	203.711	63.303453180072	6.35964765469915	10.3422610136534	0.538011695906433
0969	1	171	79.8279	95	103	27.3	0.92	1	2	140	90	1	19	2	2	5.6	4.5	4.42	0.87	0.9	2.78	0.966667	82	0.927497	99.0475	91.4729	334	26.1	-0.139262	137.977234518663	1.28343517458388	0.95	1.71	0.0801279045280081	4.46034458934531	28	10.632763921541	77.0559	32.2847889318467	6.72521526883727	10.1526731384218	0.555555555555556
0970	1	171	80.1203	107	106	27.4	1	2	2	120	80	1	5	2	2	7.5	5.3	4.72	2.58	1.16	3.09	2.22414	109	1.23289	67.0366	67.5918	394	108.36	0.947789398933526	195.452166776538	3.31911901011057	1.07	1.71	0.0900296055328226	6.02328188080406	32.0373831775701	11.9539761738879	228.511	82.0933531919311	6.88202340393004	9.83037133549628	0.625730994152047
0971	1	171	80.1203	104	95	27.4	1.09	2	2	110	64	0	3	1	2	7.4	7.35	4.27	4.58	0.83	2.5	5.51807	90	1.01798	85.9845	86.6085	321	178.62	1.52169899812609	199.423777958774	8.00383367680331	1.04	1.71	0.0875054109851734	5.61448140708728	31.1153846153846	11.618817963405	405.651	88.0731519910067	6.80020470987414	11.0387704698357	0.608187134502924
0972	1	171	80.1203	93	99	27.4	0.94	2	2	110	80	0	3	1	2	6.9	7	3.91	2.34	0.69	2.25	3.3913	92	1.04061	110.84	89.1031	274	65.52	0.85015092936961	134.774520446131	4.39872736979624	0.93	1.71	0.0782500309771262	4.21851670137164	27.2258064516129	10.389904524968	207.254	73.8682344167524	6.28934815955061	11.4403840386136	0.543859649122807
0973	1	171	80.9976	98	98	27.7	1	3	1	140	80	1	6	2	1	8.2	12.4	3.06	1.44	0.66	1.68	2.18182	132	1.49304	45.9978	50.6905	233	47.52	0.364643113587909	165.671948498934	2.96376817644494	0.98	1.71	0.0818605844727355	4.83305204746853	29.1020408163265	10.8890522258973	127.541	50.849093207341	6.86052237884212	11.7166026839356	0.573099415204678
0974	1	171	80.9976	95	104	27.7	0.9	1	2	118	80	0	13	1	2	7.6	7.1	4.57	1.93	1.02	2.72	1.89216	86	0.972741	90.0235	87.5379	421	57.9	0.657520002916794	150.160040064169	2.49161158074187	0.95	1.71	0.079354648213366	4.46034458934531	28	10.5557138924515	170.94	61.8227398748047	6.67791041813667	10.2566385352373	0.555555555555556
0975	2	171	80.9976	88	112	27.7	0.79	1	1	130	80	0	14	1	2	11.1	14.6	4.27	1.53	1.2	2.43	1.275	85	0.96143	89.769	73.1326	208	45.9	0.425267735404344	109.987645159677	2.36749179886148	0.88	1.71	0.0735074636081706	3.63712255876902	37.1363636363636	9.77792444774453	135.512	41.7511720509269	5.92398590582278	9.94960047821368	0.514619883040936
0976	1	171	81.8748	102	102	28	1	1	1	140	90	0	3	1	2	6.7	7.5	4.87	1.32	1.08	3.08	1.22222	73	0.825698	117.966	111.698	183	48.84	0.27763173659828	160.672298205162	1.71746787591212	1.02	1.71	0.0845921563327419	5.3486560994657	30.4705882352941	11.2726246336085	116.912	59.9117844515202	6.74833544547156	10.0928311663725	0.596491228070175
0977	1	171	83.9217	109	105	28.7	1.03	2	2	160	110	1	8	1	2	11	16.77	4.98	5.35	0.7	2.81	7.64286	123	1.39125	65.1145	59.3864	340	235.4	1.67709656090792	223.643124339974	11.3154924173278	1.09	1.71	0.0889215815178732	6.30254175053295	32.6238532110092	11.8984239519261	473.849	90.3081401216315	6.89724328153409	12.300202039771	0.637426900584795
0978	1	171	83.9217	80	100	28.7	0.8	2	1	110	70	0	3	1	2	7.4	7.36	4.04	1.9	0.69	2.84	2.75362	108	1.22158	83.9588	69.7244	393	28.5	0.641853886172395	85.0309854957927	2.99216621672072	0.8	1.71	0.0652635460681638	2.7754298501323	21.25	8.73278822159716	168.283	49.9869733721263	5.76452256353007	11.7880858026158	0.467836257309941
0979	1	171	84.7989	105	107	29	0.98	1	1	144	90	1	2	1	2	9.6	11.67	4.98	4.73	0.89	2.9	5.31461	91	1.0293	100.325	80.9077	186	189.2	1.55392520250384	214.081554455085	7.53431201227888	1.05	1.71	0.0850666333574682	5.74940504829425	31.4285714285714	11.4023453266611	418.936	93.0281640646682	7.00989275119636	11.4129619655699	0.614035087719298
0980	1	171	89.7699	100	98	30.7	1.02	2	2	120	70	0	0.09	1	2	10.1	13.5	3.63	3.06	0.42	2.1	7.28571	98	1.10847	98.3261	84.8802	435	107.1	1.11841491596429	169.781728151214	9.51404247606281	1	1.71	0.0779967238587104	5.08818352597194	29.8	10.5544280070824	271.024	90.3073466883637	6.48252532455348	14.9934769165461	0.584795321637427
0981	1	171	90.0623	107	109	30.8	0.98	3	1	150	89	1	2	2	2	5.3	6.8	3.96	1.33	1.02	2.4	1.30392	88	0.995363	85.1678	84.5746	360	55.86	0.285178942233662	191.421536729141	1.81840535566978	1.07	1.71	0.083275754874578	6.02328188080406	32.0373831775701	11.2748898840263	117.798	66.7391452980211	7.03469541903805	10.9871376152195	0.625730994152047
0982	1	171	90.0623	100	101	30.8	0.9	2	2	140	90	1	2	2	2	6.2	6.5	3.33	1.97	0.77	2.04	2.55844	77	0.870942	102.009	104.18	330	68.95	0.678033542749897	167.304337940498	3.33450179796151	1	1.71	0.0778278082939981	5.08818352597194	29.8	10.5372802654451	174.483	73.8321658481846	6.74061214654381	11.9998846626029	0.584795321637427
0983	1	171	90.9395	94	105	31.1	0.89	2	1	120	70	1	0.17	2	2	11.5	8.3	4.03	5.81	0.45	1.82	12.9111	87	0.984052	110.725	91.826	306	168.49	1.75958057086382	168.249772559004	15.726934894659	0.94	1.71	0.072686909799601	4.3387671730178	27.6170212765957	9.8571541595553	514.592	87.2978394108005	6.51256502123351	14.8255434074407	0.549707602339181
0984	1	171	92.1091	108	104	31.5	1	2	1	130	90	0	0.09	1	2	10.6	18.4	5.87	9.48	0.73	2.26	12.9863	125	1.41387	74.1515	58.7145	382	407.64	2.24918431626693	230.463454957872	18.0362817969334	1.08	1.71	0.0828041298563831	6.1622381544646	32.3333333333333	11.2531049226284	839.644	97.5323994488555	6.86522350222726	13.1829465875201	0.631578947368421
0985	1	171	92.1091	97	103	31.5	0.94	1	1	130	70	0	6	1	2	6.6	6.57	3.72	2.43	0.78	1.97	3.11538	120	1.35731	80.5485	59.1761	392	77.76	0.887891257352457	163.179007661754	3.88616453882929	0.97	1.71	0.0743703758895293	4.70748565587962	28.7422680412371	10.1069553471755	215.225	77.9047824322603	6.71435684400612	12.2246628529096	0.567251461988304
0986	2	171	97.9574	110	113	33.5	0.9	1	1	100	70	0	1	1	2	9.4	7.13	4.99	4.83	0.71	2.52	6.80282	68	0.769144	84.6862	104.607	261	251.16	1.57484646766448	181.51229555434	14.0571178245243	1.1	1.71	0.0809465031044625	6.44419425417573	44.9090909090909	11.1140967033859	427.793	96.5724057235638	6.38043461770845	13.4074968245003	0.64327485380117
0987	1	171	100.004	110	117	34.2	0.94	2	2	130	80	1	18	2	2	6	6	2.05	1.93	0.48	0.81	4.02083	87	0.984052	97.2338	87.7018	338	86.85	0.657520002916794	215.767840064169	5.41015517521718	1.1	1.71	0.0798381673321783	6.44419425417573	32.9090909090909	10.9997679073457	170.94	90.2636617078813	7.08480872363827	15.0708708469599	0.64327485380117
0988	1	172	50.8845	69	82	17.2	0.84	1	1	120	80	0	25	1	2	8.4	12.4	4.19	1.06	1.15	2.4	0.921739	84	0.950119	93.0414	88.0566	171	4.24	0.0582689081239758	35.9799159787274	1.12321318024258	0.69	1.72	0.0789585630337583	1.69212842356393	14.1449275362319	9.67289381679024	93.8842	2.37680327294831	4.88928542173443	7.15451248491402	0.401162790697674
0989	2	172	57.0971	69	75	19.3	0.92	1	1	120	60	0	0.5	1	2	9.5	4.3	3.07	0.58	1.12	1.5	0.517857	95	1.07454	90.9301	70.6085	248	6.38	-0.544727	-18.6586	0.917816363290445	0.69	1.72	0.0731217642430096	1.69212842356393	26.1449275362319	9.1314971798875	51.3706	1.92712556108843	4.01991200674246	7.32090690530029	0.401162790697674
0990	1	172	60.943	74	88	20.6	0.84	2	3	90	58	0	12	1	2	7.1	5.34	2.34	0.37	1.06	0.8	0.349057	89	1.00667	100.162	84.9914	177	3.33	-0.994252	26.2352499864349	0.418987699514158	0.74	1.72	0.075085489439884	2.14361751391522	17.5135135135135	9.47915582665789	32.7709	18.5567148946434	5.3049336241185	7.71682427385106	0.430232558139535
0991	1	172	61.8306	75	97	20.9	0.77	2	1	170	100	1	12	1	2	10.4	7.2	8.08	1.58	2.06	5.29	0.76699	106	1.19896	69.0114	69.9602	307	15.8	0.457424847038875	41.7811466348552	0.926428835247799	0.75	1.72	0.075370173648795	2.23777495863294	18.1333333333333	9.53805172804812	139.941	13.9841638227099	5.31373409229978	7.01399804251844	0.436046511627907
0992	1	172	65.0848	88	90	22	0.97	1	1	160	90	1	20	1	2	7.1	11.1	3.34	0.71	0.9	1.88	0.788889	116	1.31207	66.5623	61.7042	318	16.33	-0.34249	97.8672132031709	1.08951483998207	0.88	1.72	0.085461398388135	3.57949374832953	24.9090909090909	10.9079436274963	62.8847	12.7260319589046	6.27132613860169	8.8566887235312	0.511627906976744
0993	2	172	66.564	98	0.9	22.5	0.87	2	1	130	86	0	15	1	2	10.4	11.4	5.39	2.23	0.88	3.82	2.53409	78	0.882253	91.2244	80.1101	244	89.2	0.802001585472027	124.741783038368	5.89118825218524	0.98	1.72	0.0937576773700746	4.76134518498833	40.8979591836735	12.0117523525776	197.511	49.5068484964838	6.33670662380485	9.3869050239354	0.569767441860465
0994	1	172	66.8598	86	90	22.6	0.96	3	1	120	76	0	13	1	2	7.3	8.51	5.11	1.93	0.89	3.4	2.16854	92	1.04061	85.9808	79.1408	414	40.53	0.657520002916794	120.208640064169	2.88666979762795	0.86	1.72	0.0820342606641958	3.3588030217017	24	10.5175790477918	170.94	28.3623129408466	6.29802192229055	9.26173417300806	0.5
0995	1	172	68.0432	80	90	23	0.89	2	2	110	70	0	7	1	2	7.1	6.8	4.73	0.98	1	2.02	0.98	88	0.995363	100.318	87.0711	213	14.7	-0.0202027	70.6755404390146	1.20251593535002	0.8	1.72	0.0754235910684289	2.72791561071216	21	9.69834483986394	86.7986	6.55567465714055	5.7814086542388	8.82908860968259	0.465116279069767
0996	1	172	68.0432	88	95	23	0.93	3	1	125	85	1	16	2	2	9.18	12.23	3.35	1.8	0.8	1.85	2.25	89	1.00667	95.2413	82.9154	224	41.4	0.587786664902119	126.795306627847	3.03696626529723	0.88	1.72	0.0829659501752718	3.57949374832953	24.9090909090909	10.6681793238503	159.426	60.5238769748028	6.39158985216447	9.75134565115132	0.511627906976744
0997	1	172	68.9307	86	95	23.3	0.9	2	2	120	68	0	10	1	2	11	11.38	3.53	1.24	0.77	2.15	1.61039	98	1.10847	80.2497	76.5125	278	26.04	0.215111379616945	102.935050351573	2.10989203566352	0.86	1.72	0.0803828895333707	3.3588030217017	24	10.358384880813	109.827	17.1447831263795	6.16118478662178	9.81852851804316	0.5
0998	1	172	70.1141	84	96	23.7	0.86	1	1	110	70	0	4	1	2	8.6	6.3	4.22	1.7	0.99	2.65	1.71717	91	1.0293	108.165	88.9172	222	32.3	0.53062825106217	88.7780215233677	2.1778569381997	0.84	1.72	0.0776276010563026	3.14331592325846	23.0476190476191	10.0317492037052	150.569	35.2476873935014	5.84111007311817	9.17564238566021	0.488372093023256
0999	1	172	71.0016	83	95	24	0.89	2	2	140	90	1	14	1	2	5.4	6.8	4.27	1.2	1.23	2.37	0.97561	96	1.08585	75.2034	76.6649	340	21.6	0.182321556793955	87.487474249467	1.21448581219646	0.83	1.72	0.0760629283140814	3.03752081512852	22.5542168674699	9.85017677572693	106.284	16.5368693295477	6.04428882280451	8.66720111380007	0.482558139534884
1000	1	172	71.0016	103	100	24	1.03	1	1	120	70	0	15	1	2	6.7	6.9	2.93	0.81	0.76	1.66	1.06579	109	1.23289	71.859	65.9647	258	30.78	-0.210721	165.150937311056	1.64644364448858	1.03	1.72	0.0943913447753058	5.40154618088059	30.6019417475728	12.2237133481912	71.7417	41.4392696776565	6.85927430826376	9.78959311202306	0.598837209302326
1001	1	172	71.8891	88	100	24.3	0.88	2	1	140	100	1	15	1	2	8.5	7.3	3.84	1.29	0.8	2.41	1.6125	111	1.25551	68.8349	63.5043	249	29.67	0.254642218373581	118.145128804219	2.11417877889454	0.88	1.72	0.0799799140276698	3.57949374832953	24.9090909090909	10.3788942851969	114.255	32.1800145941726	6.37441654420345	9.88271173168637	0.511627906976744
1002	1	172	71.8891	86	106	24.3	0.8	1	2	140	100	0	0.01	1	2	10.2	15.4	4.34	3.52	0.76	2.37	4.63158	100	1.13109	94.2615	79.9624	389	73.92	1.25846098961001	115.20194177142	5.93453692321274	0.86	1.72	0.0781621887088591	3.3588030217017	24	10.1430103241697	311.766	65.1661541726031	5.94487430054734	10.5504069850097	0.5
1003	1	172	71.8891	86	106	24.3	0.81	1	2	140	100	0	1	1	2	10.2	15.4	4.34	3.52	0.76	2.37	4.63158	100	1.13109	94.2615	79.9624	389	73.92	1.25846098961001	115.20194177142	5.93453692321274	0.86	1.72	0.0781621887088591	3.3588030217017	24	10.1430103241697	311.766	65.1661541726031	5.94487430054734	10.5504069850097	0.5
1004	1	172	71.8891	68	100	24.3	0.86	1	1	120	80	0	3	1	2	5.9	6.3	3.19	0.92	0.96	1.72	0.958333	90	1.01798	94.0881	85.937	274	2.76	-0.0833816	19.2574046033409	0.970923070880626	0.68	1.72	0.061802660839563	1.60568350393015	13.4117647058824	8.02005467492491	81.4844	10.1818082215894	4.60466146336634	9.2498875157013	0.395348837209302
1005	1	172	71.8891	90	100	24.3	0.9	1	1	140	80	0	12	1	2	9.9	11.14	4.1	1.38	1.09	2.45	1.26606	85	0.96143	98.4798	87.0174	233	34.5	0.322083499169113	126.29603698172	1.69767444665582	0.9	1.72	0.0817976393464805	3.80539766260085	25.7777777777778	10.6147782462241	122.227	33.0450845057581	6.50470909542847	9.19662307693606	0.523255813953488
1006	1	172	71.8891	87	94	24.3	0.92	2	1	110	80	0	10	1	2	6.8	5.8	3.73	1.13	0.66	2.43	1.71212	83	0.938808	111.546	96.4912	405	24.86	0.122217632724249	101.956587919933	2.21928498252207	0.87	1.72	0.0790710513682645	3.46849733986227	24.4597701149425	10.2609523046833	100.084	24.6849389622191	6.13409527497867	10.3576899168497	0.505813953488372
1007	1	172	73.0725	87	94	24.7	0.93	2	2	120	90	0	8	1	2	8.3	6.4	5.59	1.2	1.16	3.8	1.03448	94	1.06323	90.1387	79.9864	280	26.4	0.182321556793955	101.250874249467	1.32920734146356	0.87	1.72	0.0782150619567015	3.46849733986227	24.4597701149425	10.1775285440322	106.284	28.6063680952322	6.22258248019638	8.96882529588455	0.505813953488372
1008	1	172	73.96	102	98	25	1.04	1	2	140	90	1	11	1	2	8.1	8.29	4.1	3.32	0.69	2.54	4.81159	102	1.15372	70.2398	70.9177	314	122.84	1.1999647829284	195.398425224425	7.20119104967389	1.02	1.72	0.0909653390397462	5.27086521248071	30.2745098039216	11.8604651162791	294.052	68.3951178614513	6.88419407053523	10.867592904827	0.593023255813954
1009	1	172	73.96	86	95	25	0.91	2	1	100	70	0	1	1	2	7.8	8.5	3.46	3.96	0.62	1.47	6.3871	86	0.972741	89.6377	90.554	323	83.16	1.37624402526639	129.618968555861	8.05966732430237	0.86	1.72	0.0766962662491978	3.3588030217017	24	10	350.737	60.9588320323794	6.16260019564073	11.2968698118471	0.5
1010	1	172	73.96	87	98	25	0.88	1	3	120	90	0	6	1	2	8	8.7	4.79	1.12	1.16	3.32	0.965517	112	1.26683	84.8045	64.8889	273	24.64	0.113328685307003	98.3820310767541	1.23252135967133	0.87	1.72	0.0775880832986071	3.46849733986227	24.4597701149425	10.1162790697674	99.1984	28.1177254409303	6.20178844601571	9.11028300890326	0.505813953488372
1011	1	172	73.96	93	97	25	0.96	2	2	130	80	0	6	1	2	10	8.3	4.08	3.1	0.84	2.21	3.69048	93	1.05192	99.7034	84.9462	217	86.8	1.1314021114911	143.202046452804	5.03593973913327	0.93	1.72	0.0829389855950628	4.15404978813433	27.010752688172	10.8139534883721	274.567	65.9012476854059	6.36153944393613	10.2340658173467	0.540697674418605
1012	1	172	73.96	95	103	25	0.92	3	1	100	70	1	6	2	2	9.5	8.86	4.92	3.23	0.83	3.16	3.89157	82	0.927497	85.3838	92.5533	318	96.9	1.17248213723457	165.189007019161	5.42454359172615	0.95	1.72	0.0847226196938813	4.39303014075932	27.7894736842105	11.046511627907	286.081	63.948942688395	6.6690513359337	10.300065795483	0.552325581395349
1013	1	172	74.8475	89	108	25.3	0.82	1	1	126	90	0	10	1	2	9.9	10.2	4.12	1.78	1.12	2.12	1.58929	106	1.19896	68.529	67.8409	329	42.72	0.576613364303994	121.996094014688	2.06200867546316	0.89	1.72	0.0787430264018908	3.69179344980029	25.3483146067416	10.2872974929348	157.655	45.0083292398506	6.38465180712736	9.43987742678188	0.517441860465116
1014	2	172	74.8475	106	109	25.3	0.97	1	1	140	80	1	20	1	2	8.2	7.2	3.11	1.43	0.91	1.61	1.57143	95	1.07454	60.878	60.0939	253	68.64	0.357674444271816	151.469535904247	3.7036681783138	1.06	1.72	0.0937838291977576	5.80153444472882	43.5471698113208	12.2522869016976	126.655	47.4637243963268	6.70034238625779	9.83104310760462	0.616279069767442
1015	1	172	76.0309	98	95	25.7	1.03	2	1	130	80	0	7	1	1	7.2	7.5	3.9	1.91	0.9	2.33	2.12222	105	1.18765	71.3928	68.4257	300	63.03	0.647103242058538	163.829271325288	3.00599375091728	0.98	1.72	0.0858037831618936	4.76134518498833	28.8979591836735	11.2390878821137	169.169	40.9201603216298	6.75581467201349	10.0673676870883	0.569767441860465
1016	1	172	76.0309	93	98	25.7	0.95	2	3	142	98	1	3	1	1	12.7	10.6	4.22	1.44	1.32	2.38	1.09091	123	1.39125	68.3196	57.4002	240	40.32	0.364643113587909	126.680748498934	1.46636690177725	0.93	1.72	0.0814260391230215	4.15404978813433	27.010752688172	10.6656650309854	127.541	53.9016052845623	6.49751524281965	9.10308437487442	0.540697674418605
1017	1	172	76.0309	86	103	25.7	0.83	2	1	110	70	1	10	2	2	5.5	4.4	2.49	0.93	0.71	1.23	1.30986	86	0.972741	85.0803	88.6648	271	19.53	-0.0725707	100.377244757634	1.62814916558835	0.86	1.72	0.0752971974686005	3.3588030217017	24	9.8628730394059	82.3701	20.8248083369316	6.21722852522401	10.4097903691825	0.5
1018	1	172	76.9184	98	104	26	0.94	3	1	123	80	1	17	2	2	8.8	4.6	2.61	0.98	1.2	1.05	0.816667	121	1.36862	48.1634	54.5986	337	32.34	-0.0202027	157.181540439015	1.14938987847268	0.98	1.72	0.0851424782206009	4.76134518498833	28.8979591836735	11.1740588625244	86.7986	34.3225948052048	6.90693434121063	9.08952646994587	0.569767441860465
1019	1	172	76.9184	92	103	26	0.89	1	2	130	88	0	10	1	2	8.1	6.1	3.63	3.88	0.82	1.89	4.73171	99	1.11978	95.4705	80.1362	353	104.76	1.35583515363518	141.775973379974	6.25175807366251	0.92	1.72	0.0799296734315845	4.03652457405684	26.6086956521739	10.4899328097168	343.652	77.084287072015	6.26438899880775	10.5705461150429	0.534883720930233
1020	1	172	77.8059	105	107	26.3	0.9	2	2	130	80	0	1	1	2	10.6	8.5	4.9	2.95	1.12	3.03	2.63393	96	1.08585	87.9856	78.2065	367	118	1.08180517035173	193.060313747738	3.94668707458094	1.05	1.72	0.090529038950305	5.66687932700188	31.2380952380952	11.9037275401945	261.281	89.7301778441095	6.86176012637435	9.7909210474042	0.61046511627907
1021	1	172	78.1018	87	97	26.4	0.9	2	1	130	80	0	0.08	1	2	11.2	8.3	3.59	1.15	0.87	2.12	1.32184	96	1.08585	104.93	88.2303	232	25.3	0.139761942375159	87.4183627322535	1.63765379705225	0.87	1.72	0.0748202367219585	3.46849733986227	24.4597701149425	9.84439071832158	101.856	19.7040362784059	5.83334162165868	10.2480691525123	0.505813953488372
1022	1	172	78.9893	93	98	26.7	0.95	2	2	110	70	0	3	1	2	10.1	8.5	4.24	2.34	0.79	2.35	2.96203	94	1.06323	94.6948	80.8418	274	65.52	0.85015092936961	144.001520446131	3.8981814459339	0.93	1.72	0.0793800224731876	4.15404978813433	27.010752688172	10.4640274670938	207.254	61.4660929737779	6.49260315123898	10.839624852078	0.540697674418605
1023	1	172	78.9893	91	101	26.7	0.9	2	2	146	90	1	5	1	2	10.6	9.62	3.81	2.76	0.91	2.15	3.03297	87	0.984052	96.5249	88.3078	363	71.76	1.01523067972906	139.034874954039	3.90570481790013	0.91	1.72	0.0776729252156997	3.92030762075575	26.1978021978022	10.2389946183391	244.453	70.9706763401778	6.42758100522678	10.490262995417	0.529069767441861
1024	1	172	78.9893	92	100	26.7	0.92	3	2	110	65	0	3	1	2	6.3	7	4.62	1.24	1.14	2.75	1.08772	94	1.06323	97.9306	82.0835	326	33.48	0.215111379616945	117.598650351573	1.41610350122695	0.92	1.72	0.0785264738444436	4.03652457405684	26.6086956521739	10.3515110427164	109.827	54.5981366974813	6.3794589273793	9.57060287076039	0.534883720930233
1025	1	172	78.9893	87	97	26.7	0.89	1	1	150	100	1	10	2	2	6	6.4	4.75	1.15	1.39	2.77	0.827338	102	1.15372	91.3511	72.5693	410	25.3	0.139761942375159	95.9409627322535	1.01857409819338	0.87	1.72	0.0742587307007239	3.46849733986227	24.4597701149425	9.78892892082965	101.856	38.6105594754165	6.2125368842412	9.05293542749974	0.505813953488372
1026	1	172	78.9893	93	99	26.7	0.94	2	1	150	94	1	6	1	2	9	12.03	13.07	28.83	2.57	1.2	11.2179	62	0.701278	115.839	133.218	889	807.24	3.36141651165031	172.919763256307	14.7633461635167	0.93	1.72	0.0793800224731876	4.15404978813433	27.010752688172	10.4640274670938	2553.47	95.0014840412811	6.50134792540678	8.68085353026049	0.540697674418605
1027	1	172	78.9893	99	105	26.7	0.9	2	1	130	80	0	4	1	2	7.9	15.27	3.91	1.74	0.68	2.54	2.55882	81	0.916186	115.801	99.0312	264	59.16	0.553885113226438	159.878872490982	3.58480771489491	0.99	1.72	0.0845013142456513	4.88674743803591	29.2525252525253	11.1391260133579	154.112	61.7703065924778	6.64588690500214	11.4253140105958	0.575581395348837
1028	1	172	79.8768	92	101	27	0.91	1	2	130	80	0	8	1	2	10.4	7.9	6.25	3.71	1.37	3.54	2.70803	153	1.73057	47.6447	44.3166	364	100.17	1.31103187661934	140.684301285625	3.50360136669612	0.92	1.72	0.0779437137255535	4.03652457405684	26.6086956521739	10.2938420088073	328.595	51.4926661963826	6.42896978575788	9.50963470221006	0.534883720930233
1029	1	172	79.8768	101	106	27	0.95	2	1	185	105	1	0.5	1	2	9.3	11.79	3.24	1.83	0.8	1.76	2.2875	95	1.07454	71.7515	75.0509	196	65.88	0.60431596685333	184.038951270773	3.24904699999571	1.01	1.72	0.0855686422421837	5.14150604852165	29.9405940594059	11.3008482922776	162.083	48.2920857663542	6.96146612863766	10.9110138322253	0.587209302325581
1030	1	172	79.8768	92	100	27	0.92	1	2	130	100	1	13	1	2	5.3	8.1	4.42	1.36	0.96	3.04	1.41667	93	1.05192	99.0574	83.5093	233	36.72	0.307484699747961	121.897463394455	1.83285884614449	0.92	1.72	0.0779437137255535	4.03652457405684	26.6086956521739	10.2938420088073	120.455	56.7863274287155	6.37669506229431	10.1746127095959	0.534883720930233
1031	1	172	81.0602	94	94	27.4	1	3	1	160	86	1	20	1	2	9.4	10	6.52	0.85	1.32	4.63	0.643939	96	1.08585	76.7222	75.9642	225	24.65	-0.162519	124.574183551049	0.84420938995774	0.94	1.72	0.0788611770578353	4.27288454452787	27.4042553191489	10.4405679753898	75.2845	32.6926660156348	6.62613572320646	9.38649532082794	0.546511627906977
1032	1	172	81.0602	93	97	27.4	0.96	2	1	135	90	0	10	1	2	9	8.8	4.65	2.96	0.84	2.68	3.52381	103	1.16503	81.873	72.2162	441	82.88	1.08518926833597	148.377363903391	4.57059461745616	0.93	1.72	0.0780222283657306	4.15404978813433	27.010752688172	10.3294981033112	262.167	61.9118267349202	6.49411487062833	10.9271091520665	0.540697674418605
1033	1	172	81.0602	95	103	27.4	0.92	2	1	140	98	1	5	1	2	9.6	11.47	4.89	1.27	1.11	3.01	1.14414	100	1.13109	89.9497	76.0494	262	38.1	0.2390169004705	130.635171810351	1.51593883148857	0.95	1.72	0.0797001257499399	4.39303014075932	27.7894736842105	10.5516378474684	112.484	52.1944993531343	6.50225422412348	9.96240796048582	0.552325581395349
1034	1	172	81.0602	100	101	27.4	0.99	1	1	130	90	0	0.5	1	2	12.8	12.6	3.98	1.19	0.81	2.52	1.46914	81	0.916186	96.4616	94.2533	258	41.65	0.173953307123438	162.939772756716	2.04898732944826	1	1.72	0.083894869210463	5.0134672608803	29.6	11.1069872078615	105.398	68.0058325565829	6.82989242984321	10.8821375426945	0.581395348837209
1035	1	172	81.0602	91	91	27.4	1	2	2	120	80	0	0.17	1	2	7.4	7.9	4.61	3.74	1.03	2.55	3.63107	90	1.01798	105.131	87.3162	257	97.24	1.31908561142644	138.342283451382	4.60843111398042	0.91	1.72	0.0763443309815214	3.92030762075575	26.1978021978022	10.107358359154	331.252	87.3624441245503	6.32390405677971	10.3565858115919	0.529069767441861
1036	1	172	81.356	87	90	27.5	0.97	2	3	123	83	0	10	1	2	12.4	12.6	6.11	4.57	0.99	3.94	4.61616	90	1.01798	104.066	86.9576	246	100.54	1.51951320490611	128.087490507934	5.58963146950576	0.87	1.72	0.0728114868959312	3.46849733986227	24.4597701149425	9.64549363539146	404.765	73.5252583765041	6.15334368092868	10.6796235721994	0.505813953488372
1037	1	172	84.0186	100	105	28.4	0.95	2	1	122	78	0	6	1	2	9	15.3	3.87	1.55	0.88	2.41	1.76136	128	1.4478	64.5406	53.2641	268	54.25	0.438254930931155	169.002008480485	2.40693327270209	1	1.72	0.0819137641183271	5.0134672608803	29.6	10.9096893174535	137.284	60.1730402048522	6.85275289220399	11.0398994714136	0.581395348837209
1038	1	172	84.0186	103	114	28.4	0.9	3	2	156	90	1	1	1	2	6.4	6.5	5.59	1.68	1.17	3.88	1.4359	86	0.972741	87.25	83.4035	337	63.84	0.518793793415168	188.921063455134	2.02104353728902	1.03	1.72	0.0843711770418769	5.40154618088059	30.6019417475728	11.2369799969771	148.798	78.2404663926023	7.05526266993739	10.0115639032224	0.598837209302326
1039	1	172	84.9061	99	108	28.7	0.92	3	2	130	75	0	15	1	2	7.3	13.5	3.19	1.82	0.71	2.04	2.56338	101	1.1424	97.6019	75.4241	258	61.88	0.598836501088704	160.438203023952	3.4469854629432	0.99	1.72	0.0805285179984206	4.88674743803591	29.2525252525253	10.7439950438531	161.197	75.8391046927255	6.65325190021458	11.8565482778691	0.575581395348837
1040	1	172	84.9061	92	100	28.7	0.92	2	1	130	90	0	3	1	2	8.1	8.2	3.64	1.18	0.85	2.26	1.38824	89	1.00667	106.964	88.5284	228	31.86	0.165514438477573	119.940317646507	1.7347708939332	0.92	1.72	0.0748345823823707	4.03652457405684	26.6086956521739	9.98431862661094	104.513	42.6052818458651	6.37699680432516	10.9787595054239	0.534883720930233
1041	1	172	85.7936	100	110	29	0.9	1	2	165	95	1	13	2	2	8.4	9.7	4.12	2.12	1	2.88	2.12	104	1.17634	68.5022	70.3649	406	74.2	0.751416088683921	169.191153951046	2.86232556222044	1	1.72	0.08077998681481	5.0134672608803	29.6	10.7962405916891	187.768	75.9167551686987	6.77455798917766	10.7789373300845	0.581395348837209
1042	1	172	85.7936	101	103	29	0.98	3	1	100	64	0	0.5	1	2	12.2	5.79	4.07	2.34	1.03	2.13	2.27184	107	1.21027	86.9638	69.4154	288	84.24	0.85015092936961	170.793720446131	3.09801256354267	1.01	1.72	0.0815877866829581	5.14150604852165	29.9405940594059	10.904202997606	207.254	83.3751434808571	6.72764953419333	10.5792232077566	0.587209302325581
1043	1	172	86.977	96	106	29.4	0.91	2	2	140	80	0	0.33	1	2	11.5	16.14	2.33	1.94	0.54	1.04	3.59259	101	1.1424	85.3414	73.457	331	60.14	0.662687973075237	157.398335407655	4.61965089406895	0.96	1.72	0.0768437922694259	4.5144878904066	28.1666666666667	10.2936434450695	171.826	72.7665823289958	6.66772717457838	13.2345405248329	0.558139534883721
1044	1	172	87.8645	98	99	29.7	0.99	2	1	130	80	0	13	1	2	8.6	12.9	3.53	2.63	0.6	1.98	4.38333	93	1.05192	104.666	84.5716	242	86.79	0.966983846189673	164.322644616173	5.71990107623237	0.98	1.72	0.0779155641182195	4.76134518498833	28.8979591836735	10.4548884672852	232.939	78.647674107386	6.59845732301406	12.9119900890426	0.569767441860465
1045	1	172	89.9354	96	100	30.4	0.96	1	1	132	78	1	4	1	2	6.6	7.8	5.38	5.86	1.05	2.97	5.58095	85	0.96143	102.484	91.8704	445	181.66	1.76814960358892	171.385291278956	7.03711614459245	0.96	1.72	0.0751492447895386	4.5144878904066	28.1666666666667	10.1229244201397	519.02	97.5647100316956	6.59781995902802	11.2305817845732	0.558139534883721
1046	1	172	91.1187	95	102	30.8	0.93	2	2	148	79	1	9	1	1	6.1	7.44	3.17	0.96	0.97	1.69	0.989691	82	0.927497	99.1328	92.8369	313	28.8	-0.040822	135.705516120554	1.2254	0.95	1.72	0.0737211731201612	4.39303014075932	27.7894736842105	9.9522161576835	85.0272	56.1539226121244	6.67231536320107	11.0743694665042	0.552325581395349
1047	1	172	92.0062	105	113	31.1	0.93	3	1	126	79	0	0.08	1	2	10.7	4.8	4.67	2.08	0.63	3.23	3.30159	88	0.995363	103.506	93.6256	361	83.2	0.732367893713227	181.953493661691	4.49225810884902	1.05	1.72	0.0809564550612806	5.66687932700188	31.2380952380952	10.946635510565	184.226	73.2774410183779	6.67206229478402	12.7700541678935	0.61046511627907
1048	1	172	96.7397	104	109	32.7	0.9	1	1	120	80	0	3	1	2	10.2	7.29	3.39	1.07	0.77	2.1	1.38961	85	0.96143	104.192	94.0928	284	41.73	0.0676586484738149	166.533090266424	1.81705810424233	1.04	1.72	0.0775480022212569	5.53355039852892	30.9230769230769	10.5737981606683	94.7699	64.4331368883188	6.76849618045104	12.4136886957641	0.604651162790698
1049	1	172	102.065	114	106	34.5	1.07	1	2	120	90	1	2	2	2	7.7	8.59	3.21	2.87	0.65	1.6	4.41538	103	1.16503	96.4324	74.5575	480	140.63	1.05431202977153	229.571864654974	6.12385595388339	1.14	1.72	0.0820215359745214	6.92670124206671	33.8245614035088	11.2840981984299	254.196	98.1438875547557	6.96737354374979	13.9811	0.662790697674419
1050	1	173	49.9814	71	80	16.7	0.89	2	1	100	60	0	38	1	2	8	10.3	3.57	0.52	1.32	1.69	0.393939	118	1.33469	66.8663	60.2106	248	3.12	-0.653926	16.6822177170534	0.500493974592806	0.71	1.73	0.0826211019540849	1.83218200775087	15.2676056338028	10.0427814105492	46.0564	1.60479848855373	4.92824563513357	6.54827716628751	0.410404624277457
1051	1	173	52.9743	72	76	17.7	0.94	2	1	130	100	0	4	1	2	9.9	11.3	2.92	1.87	0.99	1.48	1.88889	100	1.13109	79.5991	82.2719	361	13.09	0.625938430866495	37.9348454790629	2.37089305590229	0.72	1.73	0.0805985571538538	1.92142882064297	15.9444444444444	9.8923565245636	165.626	6.8599312658598	4.69702103852341	7.71599447650654	0.416184971098266
1052	1	173	61.0552	94	106	20.4	0.88	3	1	120	65	0	26	1	2	10.1	11.3	2.82	0.71	0.94	1.82	0.755319	119	1.346	60.9275	55.8638	229	20.59	-0.34249	137.486413203171	1.15722999376905	0.94	1.73	0.0957233796842072	4.20815283056561	27.1914893617021	12.0300287920186	62.8847	10.5353745019269	6.72669427883042	8.30918714586084	0.543352601156069
1053	1	173	64.9459	86	86	21.7	0.9	2	1	140	90	1	11	2	2	7.5	7.89	3.18	0.6	1.06	1.66	0.566038	99	1.11978	94.1204	77.3088	307	12.6	-0.510826	78.1036362771482	0.769327975737984	0.86	1.73	0.0840431349172856	3.30475705595649	23.7674418604651	10.6714265906745	53.142	9.67799709006692	6.03018609979469	8.24836753273963	0.497109826589595
1054	1	173	64.9459	83	85	21.7	0.97	2	1	138	90	1	4	1	2	9.9	9.47	5.55	2.4	0.97	3.72	2.47423	101	1.1424	92.5308	75.1213	378	43.2	0.8754687373539	98.7509122217858	3.2455274660958	0.83	1.73	0.0811113976527292	2.98722424894163	22.3132530120482	10.299167523558	212.568	38.7479991585088	5.8775574860044	8.88310960977871	0.479768786127168
1055	1	173	69.136	88	103	23.1	0.85	1	1	120	70	0	21	1	2	10.4	4.33	5.04	2.04	1.14	3.08	1.78947	110	1.2442	71.6608	61.8514	245	46.92	0.712949807856125	132.163095772835	2.40990114530805	0.88	1.73	0.0824868971414324	3.52287036080037	24.6818181818182	10.5835308258281	180.683	48.3272664750543	6.45126143236876	8.62437551269148	0.508670520231214
1056	1	173	69.136	90	102	23.1	0.88	2	1	120	80	0	10	1	2	8.8	7.91	3.98	0.77	0.92	2.66	0.836957	85	0.96143	98.411	87.7566	203	19.25	-0.261365	114.158575189043	1.15275402450997	0.9	1.73	0.0843615993491922	3.74613433253421	25.5555555555556	10.8240656173241	68.1989	11.7280716031691	6.44999405216455	9.03801723847728	0.520231213872832
1057	1	173	70.0339	90	98	23.4	0.92	3	1	113	72	1	12	1	2	7.5	9.05	1.93	0.51	0.88	0.78	0.579545	107	1.21027	2.66842	66.2502	245	12.75	-0.673345	105.076819828197	0.792837045287668	0.9	1.73	0.0836390105111912	3.74613433253421	25.5555555555556	10.7544567562898	45.1707	12.5636138450234	6.44246315094878	9.15834193940898	0.520231213872832
1058	1	173	70.9317	93	100	23.7	0.93	2	1	120	70	1	1	2	2	9.5	6.6	3.39	0.81	0.93	1.9	0.870968	87	0.984052	83.7603	83.2298	235	22.68	-0.210721	133.247537311056	1.22298562937139	0.93	1.73	0.0856960885294149	4.0907088074058	26.7956989247312	11.0423795941693	71.7417	22.616501912625	6.66169338570676	9.14182101732887	0.53757225433526
1059	1	173	70.9317	92	98	23.7	0.94	2	1	130	90	0	3	1	2	10.1	7.8	3.11	2.1	0.59	1.73	3.55932	68	0.769144	113.469	120.994	250	56.7	0.741937344729377	140.114821584046	4.94414780486612	0.92	1.73	0.0847746252118943	3.97455854814666	26.3913043478261	10.9236443297159	185.997	44.3204208072955	6.41750956495905	10.8300461621765	0.531791907514451
1060	1	173	70.9317	86	101	23.7	0.85	3	2	93	65	0	2.5	1	2	14.3	14.3	4.37	2.11	0.85	2.72	2.48235	90	1.01798	116.515	93.695	140	44.31	0.746687947487975	99.0561348447355	3.22328209594382	0.86	1.73	0.0792458453067708	3.30475705595649	23.7674418604651	10.2112327429953	186.883	30.3060839301877	5.81127666734586	9.87277492592486	0.497109826589595
1061	1	173	71.5303	71	92	23.9	0.77	1	1	160	90	1	8	1	1	7.4	7	2.27	0.92	0.66	1.15	1.39394	125	1.41387	64.3795	56.4649	270	5.52	-0.0833816	38.8614046033409	1.48766227735953	0.71	1.73	0.0650583977292288	1.83218200775087	15.2676056338028	8.39485685415825	81.4844	7.4335191604559	4.97068413609357	10.2287994281522	0.410404624277457
1062	1	173	72.7275	86	89	24.3	0.96	2	1	150	90	1	6	2	2	8.5	5.8	4.06	0.83	0.99	2.45	0.838384	97	1.09716	91.6559	77.487	289	17.43	-0.18633	90.5429492797872	1.07423837556319	0.86	1.73	0.0779359590340581	3.30475705595649	23.7674418604651	10.084380206689	73.5131	17.8308465712598	6.1216072056611	9.12086905482816	0.497109826589595
1063	1	173	73.0268	68	101	24.4	0.67	2	2	120	80	0	8	1	2	6.9	6.6	2.72	1.37	0.62	1.81	2.20968	87	0.984052	89.4845	90.6726	260	4.11	0.314810739840034	31.5294362764808	2.23378666782718	0.68	1.73	0.0614552953564466	1.57205622613787	13.1176470588235	7.95733966071767	121.341	7.4256330464978	4.54194480438789	10.6942847492361	0.393063583815029
1064	1	173	75.1218	98	105	25.1	0.93	2	3	130	80	1	18	1	2	9.1	5.6	3	0.85	0.92	1.56	0.923913	135	1.52698	46.0831	49.8769	386	28.05	-0.162519	147.033183551049	1.32565777203912	0.98	1.73	0.0869134941015443	4.69089213044117	28.6938775510204	11.3068885603278	75.2845	67.1149135843113	6.74849840825684	9.52895803521048	0.566473988439306
1065	1	173	75.1218	88	100	25.1	0.88	1	1	121	68	1	4	1	2	10.1	6.65	3.71	1.43	0.74	2.41	1.93243	81	0.916186	89.2908	95.7866	174	32.89	0.357674444271816	116.65503777398	2.48978151440139	0.88	1.73	0.0780447702136316	3.52287036080037	24.6818181818182	10.1531244215188	126.655	27.1413546444128	6.28344149769949	10.353870194526	0.508670520231214
1066	1	173	75.1218	84	94	25.1	0.9	1	2	130	80	0	7	1	2	9.7	5.8	4.12	1.92	0.8	3.03	2.4	100	1.13109	87.5473	72.45	248	36.48	0.65232518603969	110.238154092873	2.95164943932341	0.84	1.73	0.0744972806584665	3.09178508482518	22.8095238095238	9.69161876599525	170.054	47.1268635065477	6.12276459298648	10.1646723778471	0.485549132947977
1067	1	173	75.7204	98	103	25.3	0.93	2	2	131	96	0	0.25	1	2	8	8.97	4.82	2.06	0.83	3.23	2.48193	88	0.995363	82.0705	87.3803	553	67.98	0.72270598280149	161.182931621633	3.54579567179819	0.98	1.73	0.0864548463607288	4.69089213044117	28.6938775510204	11.2621086277138	182.454	65.2043862689376	6.65301452710549	10.2604440712223	0.566473988439306
1068	1	173	75.7204	95	95	25.3	1	2	2	120	80	0	9	1	2	9.1	9.74	4.63	3.64	0.8	2.87	4.55	91	1.0293	99.305	83.5427	289	109.2	1.29198368164865	162.87664099627	6.30134856688061	0.95	1.73	0.0838082694313187	4.32689188427923	27.578947368421	10.9173502003348	322.395	74.8482959346221	6.56698205008152	10.5603813327084	0.549132947976879
1069	1	173	76.0197	92	106	25.4	0.87	3	1	130	80	1	28	2	2	13.5	14.1	3.52	1.33	0.7	2.15	1.9	162	1.83237	33.5182	38.7442	343	35.91	0.285178942233662	143.281936729141	2.54275833335554	0.92	1.73	0.0809485296630476	3.97455854814666	26.3913043478261	10.5517590595656	117.798	30.9416025765254	6.64153745980671	10.8251382560159	0.531791907514451
1070	1	173	78.1147	100	106	26.1	0.94	3	1	120	80	1	6	2	2	8.6	9.3	4.01	1.73	0.9	2.18	1.92222	102	1.15372	81.7581	72.3175	280	60.55	0.548121408509688	165.583670987213	2.7547303252354	1	1.73	0.086407202261295	4.94005804349416	29.4	11.3144550966224	153.226	59.7734180353534	6.73665939537544	10.2127684319639	0.578034682080925
1071	1	173	78.1147	96	97	26.1	1	2	1	120	80	0	2	1	2	7.2	5.5	4.16	2.86	1.03	2.58	2.7767	76	0.859631	114.26	108.975	383	88.66	1.05082162483176	150.361475746299	3.8201070895503	0.96	1.73	0.0829509141708432	4.44693	27.9583333333333	10.8618768927575	253.31	83.3934934030546	6.44589754974235	9.83268453265477	0.554913294797688
1072	1	173	78.7133	95	100	26.3	0.95	2	2	120	70	0	0.04	1	2	10.5	11.8	4.29	2.39	0.84	2.55	2.84524	103	1.16503	76.2891	73.9246	266	71.7	0.871293365943419	147.558654050755	3.85728404749465	0.95	1.73	0.081670156549051	4.32689188427923	27.578947368421	10.7077846411659	211.682	63.6357651833451	6.46690637183466	10.6339080862645	0.549132947976879
1073	1	173	79.9104	96	105	26.7	0.91	2	1	140	80	0	10	1	2	8	7.7	4.56	3.05	0.83	2.71	3.6747	88	0.995363	86.0259	85.0894	363	94.55	1.11514159061932	167.298514993625	4.99210044823275	0.96	1.73	0.0817035023964117	4.44693	27.9583333333333	10.7391398804557	270.139	74.8499684503827	6.68230049923871	10.7331727414739	0.554913294797688
1074	1	173	80.8083	103	105	27	0.98	2	2	124	80	0	10	1	2	7.7	9.8	4.32	1.61	0.87	2.68	1.85057	107	1.21027	81.3563	68.1705	168	61.18	0.476234178996372	176.51875193792	2.68050959040604	1.03	1.73	0.0870104998786441	5.32358261015173	30.4077669902913	11.4580111226458	142.598	65.9150062107805	6.82445450068233	10.5616815503345	0.595375722543353
1075	1	173	81.1076	96	102	27.1	0.94	3	2	138	80	0	0.02	1	2	9.4	13.2	5.14	2.39	0.99	3.39	2.41414	87	0.984052	113.439	94.9553	257	74.09	0.871293365943419	143.014654050755	3.2524124463391	0.96	1.73	0.0808975410186742	4.44693	27.9583333333333	10.6595896008596	211.682	68.2663082238375	6.35935529085526	10.4048098440219	0.554913294797688
1076	1	173	81.1076	97	100	27.1	0.97	2	2	150	100	1	3	1	2	7.6	5.57	4.77	1.72	0.9	3.22	1.91111	71	0.803077	126.737	122.021	295	55.04	0.542324290825362	141.246134398158	2.60153304481318	0.97	1.73	0.0817402237376188	4.5682602282975	28.3298969072165	10.7706269925353	152.34	76.4161315551288	6.39268962808965	10.3484370938369	0.560693641618497
1077	1	173	81.7062	95	95	27.3	1	2	2	110	70	0	7	1	2	7.8	7.6	3.57	2.31	0.78	2.03	2.96154	91	1.0293	98.8331	82.6923	317	69.3	0.837247524533702	155.298845539741	3.93200961974638	0.95	1.73	0.0796633910225084	4.32689188427923	27.578947368421	10.5098417952804	204.597	65.5668436515719	6.60888111048986	11.019647292332	0.549132947976879
1078	1	173	82.0055	96	98	27.4	0.98	1	1	120	80	0	7	1	2	8.9	8.7	3.91	1.5	1.08	2.15	1.38889	91	1.0293	83.2386	82.1558	217	46.5	0.405465108108164	146.26663237838	1.85958513933119	0.96	1.73	0.0803059651993176	4.44693	27.9583333333333	10.6010735708791	132.855	48.1301313047608	6.64879906430635	10.0060829236247	0.554913294797688
1079	1	173	82.0055	90	105	27.4	0.86	1	1	140	78	1	0.01	1	2	7.6	6.61	2.32	0.68	1.14	0.77	0.596491	85	0.96143	87.2686	87.2593	223	17	-0.385662	109.322625422136	0.74872770083598	0.9	1.73	0.0752868423743603	3.74613433253421	25.5555555555556	9.93850647269918	60.2276	27.3082553420698	6.47844462851388	9.58166959610846	0.520231213872832
1080	1	173	82.0055	100	103	27.4	0.97	2	1	100	80	0	0.06	1	2	10.2	8.97	4.2	2.83	0.94	2.5	3.01064	85	0.96143	99.8956	89.3701	265	99.05	1.04027671165515	178.517287656413	4.19890367896857	1	1.73	0.0836520470826225	4.94005804349416	29.4	11.0427849696658	250.653	82.5736977234017	6.78703334940576	10.5778823487154	0.578034682080925
1081	1	173	82.9033	104	106	27.7	0.98	2	2	130	70	0	17	1	2	9.6	9.4	3.13	0.73	1.12	1.59	0.651786	97	1.09716	99.8269	76.9449	190	28.47	-0.314711	159.058963613527	0.939588678143486	1.04	1.73	0.0863688443016608	5.45403654453389	30.7307692307692	11.4221366512539	64.6561	55.9479776714441	6.83626496527802	9.81855288314037	0.601156069364162
1082	1	173	83.6216	90	94	27.94	0.96	2	2	110	80	0	18	1	2	8.5	5.6	2.62	1.51	0.66	1.37	2.28788	76	0.859631	103.658	106.283	216	37.75	0.412109650826833	122.48341231819	2.84017276045866	0.9	1.73	0.0743136381343227	3.74613433253421	25.5555555555556	9.8419964811154	133.741	43.1775990433407	6.31661308129604	11.5599563758751	0.520231213872832
1083	1	173	83.8012	97	107	28	0.9	1	2	123	83	0	7	1	2	6.5	7.71	5.79	2.66	1.1	3.91	2.41818	99	1.11978	78.1487	73.8083	307	85.12	0.978326122793608	163.241174701459	3.23146131266052	0.97	1.73	0.0799791274528542	4.5682602282975	28.3298969072165	10.596113838698	235.596	83.1087770261125	6.69767316913147	10.2376473242458	0.560693641618497
1084	1	173	84.9984	85	96	28.4	0.89	1	1	130	83	1	6	1	2	7.2	6.18	4.25	0.99	0.81	2.94	1.22222	76	0.859631	86.8965	101.047	236	19.8	-0.0100503	100.961692611223	1.41965928084536	0.85	1.73	0.0694251746220443	3.19762897753333	23.2941176470588	9.21963340006765	87.6843	22.3608512553498	6.21459504622641	10.9122210193691	0.491329479768786
1085	1	173	85.8962	103	100	28.7	1	2	1	120	80	1	19	1	2	10.3	12.41	4.91	1.19	1.07	3.05	1.11215	125	1.41387	59.5363	54.216	361	45.22	0.173953307123438	174.815572756716	1.55593563143499	1.03	1.73	0.0835396994839998	5.32358261015173	30.4077669902913	11.1134825828751	105.398	53.3164018120449	6.94521714126039	10.4135127498912	0.595375722543353
1086	1	173	87.0934	103	104	29.1	1	3	1	152	82	1	22	2	2	9.4	5.9	5.61	1.47	1.06	3.77	1.38679	137	1.5496	58.6504	49.5886	265	55.86	0.385262400790645	174.199572817394	1.92471300716992	1.03	1.73	0.0827723935184162	5.32358261015173	30.4077669902913	11.0368369608796	130.198	61.6423916532098	6.86573802402567	10.4042324150387	0.595375722543353
1087	1	173	90.9842	99	113	30.4	0.87	3	3	155	75	1	7	1	2	6.3	6.41	4.27	1.69	0.96	2.78	1.76042	122	1.37993	48.2435	56.0236	358	57.46	0.524728528934982	167.69882763657	2.28910563847144	0.99	1.73	0.0772733524048981	4.81482428696432	29.0505050505051	10.3789232313427	149.683	72.8913988973529	6.83632698269583	11.1106980449008	0.572254335260116
1088	1	173	92.7799	89	106	31	0.84	2	1	101	72	1	10	1	2	5.6	5.9	2.51	2.44	0.66	1.25	3.69697	105	1.18765	62.3788	69.5389	313	58.56	0.89199803930511	133.892756864712	4.27190112240876	0.89	1.73	0.0685686858126573	3.63385792048325	25.123595505618	9.23981033548148	216.111	72.2494480821753	6.37238500311789	12.6687756951104	0.514450867052023
1089	1	173	100.861	108	109	33.7	0.9	1	1	110	80	0	10	1	2	11.3	9.2	4.85	2.22	0.7	3.24	3.17143	86	0.972741	88.2998	89.5766	344	95.46	0.797507195884188	205.882158309452	4.22789088596157	1.08	1.73	0.0787010941108387	5.98895249385174	31.962962962963	10.7538184906578	196.625	80.5035374101413	6.9734632666925	13.3673964703405	0.624277456647399
1090	1	173	104.751	113	110	35	1	2	1	130	78	0	0.3	1	2	9.8	10.7	4.13	3.97	0.6	2.26	6.61667	85	0.96143	95.7075	93.3125	228	190.56	1.3787660946991	235.58085408338	9.01533044194332	1.13	1.73	0.0802928171253975	6.68718424117372	33.3805309734513	11.0407434432743	351.623	95.9364219437222	6.99567662490199	14.6691082944509	0.653179190751445
1091	1	173	107.445	112	104	35.9	1.08	3	1	180	110	1	3	2	2	9.8	5.59	3.1	1.37	0.71	1.76	1.92958	127	1.43649	49.2833	54.9897	367	64.39	0.314810739840034	212.525636276481	2.56467876910506	1.12	1.73	0.0782465753555417	6.54489983480437	33.1071428571429	10.8049981099835	121.341	90.4007529444239	7.07400535176646	13.6781722509065	0.647398843930636
1092	1	174	58.1299	75	90	19.2	0.83	2	1	180	100	1	12	2	2	7	9.7	3.91	0.91	1.15	2.11	0.791304	143	1.61746	46.8205	48.1716	340	9.1	-0.0943107	45.1231650516327	0.996109793375583	0.75	1.74	0.0792962202757104	2.15652815867344	17.6	9.83697121956117	80.5987	6.11080928478028	5.2575584556049	7.57662664905331	0.431034482758621
1093	1	174	62.9741	73	88	20.8	0.83	2	1	110	75	0	6	1	2	7.9	12.8	3.37	0.65	1.47	1.46	0.442177	79	0.893564	131.383	112.22	146	5.2	-0.430783	8.90638	0.521092624268245	0.73	1.74	0.073171059911353	1.97381579274878	16.3287671232877	9.1990280760651	57.5705	3.62410917826033	4.68766800153326	7.49762	0.419540229885057
1094	1	174	63.8824	80	82	21.1	0.98	3	1	130	80	1	11	2	1	5.8	7.04	3.75	0.93	1.3	1.86	0.715385	144	1.62878	53.6789	48.6882	343	13.95	-0.0725707	59.8104447576336	0.917334378244681	0.8	1.74	0.079425579585755	2.63535092448308	20.5	10.0092033145772	82.3701	13.9978922171624	5.60764936548859	7.74824695374865	0.459770114942529
1095	1	174	63.8824	83	93	21.1	0.9	1	1	105	70	0	4	1	2	15	7.8	5.13	1.62	1	3.6	1.62	105	1.18765	94.1713	76.9961	317	29.16	0.482426149244293	79.3963752833745	2.15521793882276	0.83	1.74	0.0824040388202208	2.93779919359264	22.0722891566265	10.3845484388738	143.483	14.3631498105165	5.59918287207209	8.48431489696238	0.477011494252874
1096	1	174	66.0017	80	92	21.8	0.87	2	1	120	70	1	9	1	2	12.6	4.1	4.17	1.14	1.16	2.34	0.982759	91	1.0293	98.8914	85.1001	262	17.1	0.131028262406404	67.9554217729409	1.23962739659221	0.8	1.74	0.0777161063267373	2.63535092448308	20.5	9.84719395122113	100.97	20.9505182550805	5.63989835351255	8.07580084457842	0.459770114942529
1097	1	174	66.6072	82	100	22	0.82	1	2	103	77	0	20	1	2	7.3	6.2	4.01	0.69	1.35	2.24	0.511111	105	1.18765	83.3723	70.0194	184	11.73	-0.371064	65.2145990094017	0.657754477658828	0.82	1.74	0.0791754926533096	2.83571779979422	21.5609756097561	10.0473900811265	61.1133	9.05068784791214	5.83648018388662	7.79426945389823	0.471264367816092
1098	1	174	66.91	78	95	22.1	0.82	2	1	110	70	0	20	1	2	13.7	19.4	3.63	1.36	0.9	2.13	1.51111	131	1.48173	61.4706	53.106	266	17.68	0.307484699747961	72.1696633944552	1.84552236439266	0.78	1.74	0.0750859124576637	2.44003827957994	19.3846153846154	9.53562618543056	120.455	12.1074566077437	5.57970361180192	9.22525554419353	0.448275862068966
1099	1	174	67.8182	89	95	22.4	0.93	2	1	118	60	0	10	1	2	10	6.4	3.54	2	0.87	1.91	2.29885	80	0.904875	95.6374	97.2663	216	48	0.693147180559945	125.832837972319	3.18144187322599	0.89	1.74	0.0849082787384302	3.57692747538789	24.8988764044944	10.8072886021319	177.14	48.3661385212542	6.28746619312375	9.19380834775447	0.511494252873563
1100	1	174	67.9999	86	90	22.46	0.95	1	1	140	108	1	18	2	2	7.3	12.8	3.76	1.19	1.2	1.98	0.991667	93	1.05192	70.4833	84.5716	320	24.99	0.173953307123438	88.8667727567156	1.32430763647014	0.86	1.74	0.0819000171090575	3.25164812194299	23.5348837209302	10.4290398517135	105.398	12.2070078341767	5.96485210649986	8.48430840680545	0.494252873563218
1101	1	174	68.121	92	96	22.5	0.96	1	1	100	60	0	1	1	2	12.8	8.6	5.17	1.04	0.93	3.53	1.11828	86	0.972741	116.462	100.377	247	28.08	0.0392207131532813	104.790255689372	1.5961157204272	0.92	1.74	0.0875101022183215	3.91366821331258	26.1739130434783	11.1467258519345	92.1128	16.1527718170873	6.02028397096781	8.95051132814474	0.528735632183908
1102	1	174	69.0293	87	97	22.8	0.89	1	2	130	80	0	6	1	2	7.9	7.6	2.36	0.53	0.98	0.98	0.540816	100	1.13109	93.8781	73.6075	292	11.66	-0.634878	87.5130780064086	0.724965946196084	0.87	1.74	0.0820266037860853	3.3588030217017	24	10.4713477072924	46.9421	19.2679348150278	6.18688393010951	8.68463236241228	0.5
1103	1	174	69.9376	84	96	23.1	0.88	1	1	147	90	1	11	1	2	8.3	5.2	2.47	0.56	0.89	1.18	0.629213	119	1.346	62.1633	58.2783	244	10.64	-0.579818	82.2821931044353	0.80885103633304	0.84	1.74	0.0785109095432635	3.04114731760399	22.5714285714286	10.0444011207506	49.5992	9.55649028158923	6.08127898543738	8.91415432640769	0.482758620689655
1104	1	174	69.9376	86	88	23.1	0.98	2	2	130	70	1	10	2	2	7.9	6.1	3.51	1.43	1.1	1.7	1.3	79	0.893564	104.303	99.8236	254	30.03	0.357674444271816	100.67983777398	1.71093315937947	0.86	1.74	0.0803802169133412	3.25164812194299	23.5348837209302	10.2835535283875	126.655	34.0371382684712	6.08662047016584	8.70316552138014	0.494252873563218
1105	1	174	70.8458	97	103	23.4	0.94	2	1	150	80	1	18	2	2	11	7.1	4.21	4.18	0.76	1.97	5.5	102	1.15372	50.4997	70.0761	582	133.76	1.43031124653666	181.995647423807	8.10939294164825	0.97	1.74	0.0898848583842021	4.50046044400085	28.1237113402062	11.5243000528288	370.223	66.8732947435895	6.72638455749244	10.1059857717458	0.557471264367816
1106	1	174	71.1486	80	98	23.5	0.82	1	2	114	76	1	7	2	2	6.7	7.6	2.96	1.24	1.8	2.2	0.688889	94	1.06323	94.8181	81.4471	197	18.6	0.215111379616945	60.0914503515728	0.835830817839668	0.8	1.74	0.0739213894346575	2.63535092448308	20.5	9.48433329893143	109.827	15.641380222578	5.64784990386366	7.80546532881186	0.459770114942529
1107	1	174	71.7541	88	94	23.7	0.94	2	1	120	58	0	0.5	1	2	15.1	10.5	3.17	1.25	1.57	1.12	0.796178	92	1.04061	105.884	89.5952	240	28.75	0.22314355131421	85.8277581289126	1.05786285468941	0.88	1.74	0.0808554224740094	3.46722909065625	24.4545454545455	10.3886532530981	110.713	24.0479310507055	5.91984078531454	8.19472449061971	0.505747126436782
1108	1	174	72.0569	85	105	23.8	0.81	1	2	160	100	0	12	1	2	8.9	5.9	3.95	0.93	1.11	2.16	0.837838	93	1.05192	87.9847	81.6201	294	18.6	-0.0725707	87.0722447576336	1.07286985115404	0.85	1.74	0.0778800694624121	3.14576325959445	23.0588235294118	10.0133915580053	82.3701	28.8053991126949	6.02998250920812	8.74510179169248	0.488505747126437
1109	1	174	73.8734	86	91	24.4	0.94	1	1	135	85	0	9	1	2	9.9	10.95	4.47	1.7	1.02	3.25	1.66667	96	1.08585	92.1086	77.9352	207	35.7	0.53062825106217	107.189421523368	2.13084129684673	0.86	1.74	0.0774992101298839	3.25164812194299	23.5348837209302	10.0058569533602	150.569	29.614553880384	6.12298583719986	9.44201114948058	0.494252873563218
1110	1	174	74.7817	84	102	24.7	0.82	2	2	110	80	0	3	1	2	6.6	6.2	3.07	0.95	1.44	1.19	0.659722	88	0.995363	88.4528	86.1848	267	18.05	-0.0512933	80.9017475234739	0.818447113030802	0.84	1.74	0.0750827250342457	3.04114731760399	22.5714285714286	9.71363009672196	84.1415	21.4802837556425	6.00992731994863	8.42036972087175	0.482758620689655
1111	1	174	75.9928	93	100	25.1	0.93	3	3	150	80	1	7	2	2	6.8	6.8	4.16	2.51	0.66	2.51	3.80303	144	1.62878	51.4918	47.9357	446	70.28	0.920282753143692	146.938020569161	5.1782973230915	0.93	1.74	0.082241781644898	4.02846762508841	26.5806451612903	10.6683397869525	222.311	54.0485595645006	6.43812278964312	10.9000894911627	0.53448275862069
1112	1	174	75.9928	84	87	25.1	0.98	2	2	110	65	0	6	1	2	7.7	7.7	2.87	1.36	1.05	1.29	1.29524	100	1.13109	94.4962	76.9944	389	25.84	0.307484699747961	87.0116633944551	1.5929536656666	0.84	1.74	0.0742828995502304	3.04114731760399	22.5714285714286	9.63591980756999	120.455	25.8832588220694	5.87803188646643	9.40179268670645	0.482758620689655
1113	1	174	75.9928	90	105	25.1	0.86	2	1	120	70	1	16	1	2	7.8	7.6	3.75	2.3	0.74	2.07	3.10811	82	0.927497	105.717	95.3364	269	57.5	0.832909122935104	133.070200704572	4.09555605118474	0.9	1.74	0.0795888209466755	3.68789933733592	25.3333333333333	10.324199793825	203.711	45.809904234865	6.32435350129024	10.5353769061341	0.517241379310345
1114	1	174	76.901	90	97	25.4	0.93	1	2	140	80	0	12	1	2	6.7	6.24	4.47	1.6	0.93	2.91	1.72043	110	1.2442	52.3991	64.6083	514	40	0.470003629245736	127.434479843406	2.25238798259884	0.9	1.74	0.0789608971672677	3.68789933733592	25.3333333333333	10.2630490103346	141.712	32.4599678501005	6.39951499713401	9.7907085171955	0.517241379310345
1115	1	174	76.901	82	95	25.4	0.85	2	1	150	90	1	14	1	2	9.1	9.5	3.4	1.68	0.9	0.86	1.86667	99	1.11978	87.8135	75.2925	317	28.56	0.518793793415168	92.2374634551337	2.22661065346465	0.82	1.74	0.0719421507523994	2.83571779979422	21.5609756097561	9.35077798719378	148.798	28.5984412619947	5.87576455208583	10.0133010120223	0.471264367816092
1116	1	174	78.1121	100	97	25.8	1.03	2	2	150	95	0	2	1	2	8.1	7.3	4.96	1.81	1.04	3.24	1.74038	93	1.05192	90.3102	79.4802	312	63.35	0.593326845277734	168.36439059611	2.5100912634503	1	1.74	0.086825155919352	4.86792547426074	29.2	11.314644122962	160.312	60.3903159012344	6.77516697634808	9.67856240251403	0.574712643678161
1117	1	174	79.6259	100	102	26.3	0.98	2	2	140	100	1	6	2	2	6.8	6.9	5.19	2.87	1.28	3.1	2.24219	94	1.06323	89.9028	81.7612	368	100.45	1.05431202977153	166.444264654974	3.19972	1	1.74	0.0857211937142635	4.86792547426074	29.2	11.2065743673424	254.196	86.5699635135455	6.63249313068797	9.39536410103489	0.574712643678161
1118	1	174	79.9286	86	95	26.4	0.9	2	1	160	90	1	10	1	2	6.3	6.8	3.72	1	0.99	1.92	1.0101	112	1.26683	64.8719	61.4139	232	21	0	106.945	1.23705073822128	0.86	1.74	0.0735339466809686	3.25164812194299	23.5348837209302	9.61938350544411	88.57	25.0976827245219	6.28848349905634	9.79175658153793	0.494252873563218
1119	1	174	79.9286	90	97	26.4	0.92	1	1	100	80	0	0.08	1	2	9.9	8.8	3.18	0.75	0.7	1.97	1.07143	95	1.07454	87.0553	80.088	242	18.75	-0.287682	107.748994406061	1.37318796647238	0.9	1.74	0.0769541302475253	3.68789933733592	25.3333333333333	10.0667966917438	66.4275	36.0470545920994	6.30489504311968	10.8117122809672	0.517241379310345
1120	1	174	80.8369	96	99	26.7	0.97	2	2	180	100	1	9	1	2	10.7	10.7	4.2	3.02	0.91	2.41	3.31868	111	1.25551	69.6295	66.3417	453	93.62	1.10525683138678	158.295450290509	4.50844856189523	0.96	1.74	0.0814683839164391	4.38054045954317	27.75	10.6774206857405	267.481	81.7502423324212	6.53451251756219	10.5454270590125	0.551724137931034
1121	1	174	81.7452	98	103	27	0.95	2	1	105	70	0	8	1	2	9.6	9.5	3.72	1.39	1.03	1.96	1.34951	98	1.10847	101.4	79.6304	274	45.87	0.3293037471426	142.515082437137	1.85984678585009	0.98	1.74	0.0825484536341473	4.62166373992198	28.4897959183673	10.8391429847861	123.112	53.8745232351323	6.49816007081123	10.0294552326176	0.563218390804598
1122	1	174	83.8645	98	102	27.7	0.96	1	2	160	100	1	10	2	1	8.6	7.2	4.73	3.52	0.85	2.99	4.14118	122	1.37993	44.2694	58.3898	425	116.16	1.25846098961001	172.71514177142	5.62534822509549	0.98	1.74	0.0811518214832033	4.62166373992198	28.4897959183673	10.7013099461405	311.766	74.702747610826	6.64701778688537	10.9681349965787	0.563218390804598
1123	1	174	85.0756	86	98	28.1	0.87	2	1	120	80	0	2	1	2	6.2	6	4.03	1.02	1.28	2.18	0.796875	95	1.07454	99.2491	90.0075	371	21.42	0.0198026272961797	73.4590578005159	0.942200721763869	0.86	1.74	0.0705374270016685	3.25164812194299	23.5348837209302	9.32386642238375	90.3414	34.3021117696263	5.68996140324649	9.55572822542955	0.494252873563218
1124	1	174	85.9838	102	105	28.4	0.98	2	2	150	90	1	6	2	2	6.7	7.2	4.58	2.54	0.76	2.92	3.34211	91	1.0293	81.8279	82.4212	289	93.98	0.932164081030445	186.42640978267	4.65838437705142	1.02	1.74	0.0830704674391966	5.11933623459555	29.8823529411765	11	224.968	81.5635899714472	6.83117334412235	11.4417849383711	0.586206896551724
1125	1	174	89.0114	96	100	29.4	0.96	2	1	124	84	0	4	1	2	10.3	8.6	4.99	5.73	0.65	2.92	8.81538	107	1.21027	92.6439	74.7838	414	177.63	1.74571553072665	165.829741675986	11.3355462303158	0.96	1.74	0.0764008848785651	4.38054045954317	27.75	10.1753257043216	507.506	87.8479402171234	6.32267406287222	12.6141736098623	0.551724137931034
1126	1	174	89.9197	103	106	29.7	0.97	2	2	130	80	0	0.42	1	2	6.2	6.1	3.87	1.4	1.34	1.98	1.04478	77	0.870942	108.942	104.18	400	53.2	0.336472236621213	162.454589205667	1.43290832574428	1.03	1.74	0.0814188507102488	5.2469758718359	30.2135922330097	10.8619988321854	123.998	72.8841520275611	6.73823926941135	9.93454187930145	0.591954022988506
1127	1	174	95.0666	105	106	31.4	0.99	2	1	138	83	0	5	1	2	6.4	7.11	3.89	1.61	0.91	2.38	1.76923	88	0.995363	79.3757	87.3803	383	64.4	0.476234178996372	182.63795193792	2.39352463917483	1.05	1.74	0.0799763493570446	5.50613054343125	30.8571428571429	10.7689962752969	142.598	79.071232872126	6.85288408500609	11.5739273261368	0.603448275862069
1128	1	174	98.0942	101	103	32.4	0.98	2	2	100	74	1	5	2	2	8.8	7.1	4.57	2.99	0.86	2.91	3.47674	94	1.06323	101.962	81.7612	356	107.64	1.0952733874026	178.382814522857	4.43981361655325	1.01	1.74	0.0753384607511659	4.99298655565048	29.5445544554455	10.1976386870053	264.824	91.9577664530593	6.71050352717253	12.2221988985868	0.580459770114943
1129	1	175	67.0687	73	98	21.9	0.74	1	1	126	68	0	17	1	2	12.1	11.05	4.6	0.7	1.27	2.84	0.551181	120	1.35731	69.274	60.0301	228	5.6	-0.356675	28.7937512333479	0.632936997900726	0.73	1.75	0.0704976151998142	1.93634099746407	16.0547945205479	8.91379730041721	61.999	6.02098565488611	5.01929733590608	8.04295555042729	0.417142857142857
1130	1	175	67.0687	85	101	21.9	0.84	2	1	124	90	0	0.08	1	2	11.4	5.9	3.44	0.54	1.19	1.83	0.453782	86	0.972741	90.9958	91.6062	260	10.8	-0.616186	70.350104932676	0.606748942074809	0.85	1.75	0.0820862642737563	3.0947913850228	22.8235294117647	10.379079048431	47.8278	8.63424314246595	5.92440236903696	7.94797408544743	0.485714285714286
1131	1	175	67.0687	87	96	21.9	0.9	2	2	150	85	1	10	2	2	9.5	9.8	3.61	0.84	1.65	1.38	0.509091	82	0.927497	103.134	94.6695	242	18.48	-0.174353	85.3232254828149	0.696719391263276	0.87	1.75	0.0840177057860799	3.3053729086634	23.7701149425287	10.6233	74.3988	11.0252875608257	6.11729523921349	7.5513490740508	0.497142857142857
1132	1	175	67.9875	78	98	22.2	0.8	1	1	123	85	0	21	1	2	11.4	10.2	3.77	2.34	0.77	2.28	3.03896	107	1.21027	73.1299	66.8509	219	30.42	0.85015092936961	90.3129204461314	3.70291756970838	0.78	1.75	0.0746460667313165	2.39719932662888	19.1282051282051	9.45975887950991	207.254	22.7482251601902	5.61593387202738	9.64926480288919	0.445714285714286
1133	1	175	67.9875	78	79	22.2	0.99	1	1	110	70	0	15	1	2	9.9	7.86	3.98	0.6	1.39	2.01	0.431655	80	0.904875	120.984	100.561	185	7.8	-0.510826	40.7330362771482	0.52596320396153	0.78	1.75	0.0746460667313165	2.39719932662888	19.1282051282051	9.45975887950991	53.142	6.01859444977366	5.41925121692611	7.81181032740691	0.445714285714286
1134	1	175	70.1312	87	97	22.9	0.9	2	1	123	80	0	8	1	2	7.2	8.5	4.14	1.22	0.83	2.74	1.46988	91	1.0293	82.4158	80.9077	345	26.84	0.198850858745165	113.066118892394	1.96590052468749	0.87	1.75	0.0815536193976573	3.3053729086634	23.7701149425287	10.3887540054245	108.055	17.596032017708	6.24500308330403	9.4020115180575	0.497142857142857
1135	1	175	70.7438	85	95	23.1	0.89	2	1	160	100	0	7	1	2	7.6	5.6	3.01	0.73	0.8	1.62	0.9125	77	0.870942	103.812	102.312	312	14.6	-0.314711	88.1433636135266	1.18697900871529	0.85	1.75	0.0792182507073869	3.0947913850228	22.8235294117647	10.105897454143	64.6561	11.6941541378663	6.03411286555151	9.28990642590081	0.485714285714286
1136	1	175	71.05	91	94	23.2	0.97	2	1	110	70	0	8	1	2	10.6	11.8	4.72	5.5	0.71	2.61	7.74648	95	1.07454	104.498	82.0254	238	143	1.70474809223843	151.243258029245	10.7635530987266	0.91	1.75	0.0845662445524606	3.74161851502424	25.5384615384615	10.7959123809862	487.135	63.8045416173582	6.24227168428477	10.4894304894677	0.52
1137	1	175	71.3563	89	94	23.3	0.95	3	2	140	90	1	12	2	2	11.1	10.8	5.44	2.28	1.04	3.31	2.19231	97	1.09716	87.9387	74.999	341	54.72	0.824175442966349	130.72805974526	2.9725032346894	0.89	1.75	0.082470830548455	3.52097894661387	24.6741573033708	10.5359571930555	201.94	53.6549525927443	6.33549619791467	9.17035047288826	0.508571428571429
1138	1	175	71.9688	75	96	23.5	0.78	1	1	110	60	0	7	1	2	12.3	15.6	3.8	0.55	1.43	1.94	0.384615	115	1.30076	85.8399	62.5842	191	5.5	-0.597837	30.9649859833764	0.43748899041701	0.75	1.75	0.0691030151997555	2.11695197399473	17.3333333333333	8.84075353936109	48.7135	6.60353755929682	5.25326656967509	8.22969113502657	0.428571428571429
1139	1	175	71.9688	88	90	23.5	0.98	2	1	110	75	0	0.01	1	2	12.5	10.1	4.37	1.09	0.98	2.73	1.11224	88	0.995363	103.923	88.0211	246	25.07	0.0861776962410524	103.317309317303	1.48443883398747	0.88	1.75	0.0810808711677131	3.41254730527453	24.2272727272727	10.373150819517	96.5413	15.7738124810226	6.15161613989559	9.15382305728411	0.502857142857143
1140	1	175	71.9688	86	96	23.5	0.89	2	1	120	70	0	0.6	1	2	9.4	9.6	3.63	1.5	0.8	2.26	1.875	73	0.825698	124.753	116.708	315	31.5	0.405465108108164	97.1192323783796	2.44556345643108	0.86	1.75	0.0792381240957196	3.1994546370222	23.3023255813954	10.1373973918007	132.855	22.6743805679846	5.88250399953183	9.77335944511458	0.491428571428571
1141	1	175	72.8875	90	106	23.8	0.84	3	1	135	75	1	20	2	2	12.5	7.6	7.73	2.48	1.52	5.06	1.63158	136	1.53829	59.7886	49.2788	230	62	0.908258560176891	129.439288323892	2.21217127203897	0.9	1.75	0.0822253089059155	3.63066896693022	25.1111111111111	10.5418293645958	219.654	43.872651831579	6.37999530100633	8.37321070755934	0.514285714285714
1142	1	175	72.8875	92	98	23.8	0.94	1	1	110	78	0	0.5	1	2	11.4	5.38	3.81	1.03	0.96	2.33	1.07292	80	0.904875	108.472	100.976	249	27.81	0.0295588022415444	115.007093649314	1.48703765122082	0.92	1.75	0.0840525379927136	3.85382875431094	25.9565217391304	10.7760922393646	91.2271	30.6291236224446	6.27652155639351	9.09911708270518	0.525714285714286
1143	1	175	74.1125	89	103	24.2	0.86	2	3	125	80	0	8	1	2	6.8	4.5	3.62	1.13	0.97	2.1	1.16495	84	0.950119	101.746	95.0756	317	27.12	0.122217632724249	104.894387919933	1.54815181319805	0.89	1.75	0.0804132111106843	3.52097894661387	24.6741573033708	10.3381844154536	100.084	20.9111129920574	6.13742099475233	9.1597459365311	0.508571428571429
1144	1	175	75.0312	95	101	24.5	0.94	3	1	147	73	1	13	1	2	10.2	3.88	2.69	0.67	0.94	1.37	0.712766	99	1.11978	74.3229	71.1434	285	20.1	-0.400478	136.253693534863	1.00443340109583	0.95	1.75	0.0851322002726297	4.19803547402279	27.1578947368421	10.9673704837097	59.3419	14.6809865653132	6.68922449691731	9.13659851134063	0.542857142857143
1145	1	175	75.0312	99	101	24.5	0.98	3	1	120	70	1	10	2	2	10.4	8.2	3.22	1	0.88	1.76	1.13636	82	0.927497	83.067	88.6622	209	34	0	165.443	1.6687954778615	0.99	1.75	0.0887167139683193	4.67470060817845	28.6464646464646	11.4291545040764	88.57	31.3200702400091	6.8786562009078	9.63313762930451	0.565714285714286
1146	1	175	75.0312	93	100	24.5	0.93	2	1	146	80	0	20	2	2	9.5	8.5	5.04	1.67	0.9	3.32	1.85556	101	1.1424	91.4659	71.7851	297	46.76	0.512823626428664	140.839119781431	2.55980864855969	0.93	1.75	0.0833399434247848	3.96730086288255	26.3655913978495	10.7364784735264	147.912	26.9833385805054	6.5080384335183	9.72674305688105	0.531428571428571
1147	1	175	76.5625	93	99	25	0.93	2	3	120	80	0	12	1	2	9.5	5.57	2.92	0.94	1.05	1.43	0.895238	108	1.22158	70.5197	70.9537	306	26.32	-0.0618754	112.842741118202	1.22162151091233	0.93	1.75	0.0822250068678984	3.96730086288255	26.3655913978495	10.6285714285714	83.2558	31.8537401435868	6.26279523192759	9.18764134040314	0.531428571428571
1148	1	175	76.8688	90	101	25.1	0.89	1	2	146	78	1	7	1	2	5.9	5.09	5.14	2.03	1.18	3.04	1.72034	88	0.995363	97.8302	85.3547	296	50.75	0.708035793053696	127.902187447181	2.26689178337868	0.9	1.75	0.0793610985315912	3.63066896693022	25.1111111111111	10.2652043664317	179.797	42.8737954946463	6.3528003157744	9.11104906745559	0.514285714285714
1149	1	175	76.8688	92	97	25.1	0.95	2	2	110	70	0	6	1	2	6.1	5.62	5.23	1.51	0.99	3.41	1.52525	83	0.938808	103.905	92.9465	233	40.77	0.412109650826833	129.77261231819	2.05448903775256	0.92	1.75	0.0811246784989599	3.85382875431094	25.9565217391304	10.4933200190191	133.741	46.9621083901709	6.40772337012432	9.49587805663487	0.525714285714286
1150	1	175	78.0938	85	97	25.5	0.88	1	1	145	95	1	1	1	2	6.3	6.48	5.01	1.26	0.93	3.22	1.35484	101	1.1424	85.9405	71.7851	291	25.2	0.231111720963387	102.181857861194	1.67161917550611	0.85	1.75	0.0741662716908269	3.0947913850228	22.8235294117647	9.61857613177341	111.598	31.8616763648755	6.10729433415638	9.76247355102961	0.485714285714286
1151	1	175	79.0125	99	102	25.8	0.97	2	2	170	70	1	10	1	1	7.4	8.42	3.48	2.42	1	1.61	2.42	101	1.1424	61.3671	69.409	289	82.28	0.883767540168595	179.566885883709	3.45537221819514	0.99	1.75	0.0857109613543289	4.67470060817845	28.6464646464646	11.1374891235511	214.339	61.1772798990322	6.84237384557096	9.9009323175769	0.565714285714286
1152	1	175	79.0125	103	103	25.8	0.99	1	1	125	75	0	25	1	2	8.8	7.3	2.6	1.62	0.64	1.31	2.53125	93	1.05192	87.451	78.766	266	61.56	0.482426149244293	186.492575283374	3.76024845777012	1.03	1.75	0.0891740304999583	5.17169456515529	30.0194174757282	11.5874886840986	143.483	61.0811701287902	6.89802399857203	11.1084271116046	0.588571428571429
1153	1	175	79.0125	92	99	25.8	0.93	2	1	120	80	0	2	1	2	10.7	14	4.51	2.85	0.88	2.6	3.23864	112	1.26683	92.1584	67.5331	202	76.95	1.04731899428056	136.723417874172	4.29728632877785	0.92	1.75	0.0796505903494773	3.85382875431094	25.9565217391304	10.3499898925929	252.424	56.7140180295764	6.25726721868336	10.4502778695937	0.525714285714286
1154	1	175	79.0125	94	97	25.8	0.97	1	1	160	90	1	17	2	2	8	9.82	4.14	1.36	0.83	2.68	1.63855	80	0.904875	108.558	96.6235	256	39.44	0.307484699747961	139.463063394455	2.22143160356964	0.94	1.75	0.081382124922292	4.08203603357299	26.7659574468085	10.5749896728667	120.455	41.1098203975525	6.52754674999053	10.3109853166984	0.537142857142857
1155	1	175	79.9313	94	102	26.1	0.93	2	2	100	80	1	16	1	2	7	6.3	4.75	2.38	1.45	2.41	1.64138	136	1.53829	57.1759	50.7071	528	69.02	0.867100487683383	139.625210729034	2.21111995824396	0.94	1.75	0.0807573062923736	4.08203603357299	26.7659574468085	10.5140382160728	210.797	74.7090380064776	6.4709420486677	8.98563714241281	0.537142857142857
1156	1	175	79.9313	88	97	26.1	0.91	3	1	130	80	0	15	1	2	8.4	6.2	3.85	0.78	0.9	2.58	0.866667	111	1.25551	63.9419	62.7749	192	17.94	-0.248461	108.218850095433	1.09297508395467	0.88	1.75	0.075602584614137	3.41254730527453	24.2272727272727	9.84292939377027	69.0846	19.3705506643691	6.33517800340616	9.8741351220403	0.502857142857143
1157	1	175	79.9313	90	92	26.1	0.98	2	1	110	70	0	14	1	2	6.8	5.7	4.05	2.54	0.79	2.33	3.21519	88	0.995363	82.9605	86.769	575	63.5	0.932164081030445	135.82780978267	4.14691020058485	0.9	1.75	0.0773208251735492	3.63066896693022	25.1111111111111	10.0666323345378	224.968	54.5056979783214	6.32386195008488	10.5712729591838	0.514285714285714
1158	1	175	79.9313	92	105	26.1	0.88	2	1	120	84	0	0.17	1	2	12	14.3	4.79	1.17	0.84	3.24	1.39286	92	1.04061	103.264	87.2968	249	31.59	0.157003748809665	115.758282473813	1.83641105826799	0.92	1.75	0.0790390657329614	3.85382875431094	25.9565217391304	10.2903352753053	103.627	36.1898018495256	6.21054351026339	10.4264419479535	0.525714285714286
1159	1	175	79.9313	101	103	26.1	0.98	1	1	110	65	0	20	1	1	9.7	9.29	3.72	1.11	1.07	1.89	1.03738	98	1.10847	89.4326	73.6223	221	39.96	0.104360015324243	163.846520337133	1.5015371135321	1.01	1.75	0.0867711482503163	4.92065129199972	29.3465346534653	11.2969985087591	98.3127	42.1576982800433	6.82621172372394	9.61862214598131	0.577142857142857
1160	1	175	80.85	90	96	26.4	0.94	1	1	150	70	1	15	2	2	8.3	8.71	2.64	0.53	1.04	1.15	0.509615	74	0.837009	101.362	102.965	261	13.25	-0.634878	106.801878006409	0.653144532770837	0.9	1.75	0.0767339463048279	3.63066896693022	25.1111111111111	10.0092721392196	46.9421	17.3345925284911	6.44773682354875	9.55631744925303	0.514285714285714
1161	1	175	80.85	90	102	26.4	0.88	2	2	136	98	1	10	1	2	7.2	6.54	4.61	1.25	1.05	3.09	1.19048	85	0.96143	104.625	89.9538	245	31.25	0.22314355131421	117.355158128913	1.52576440719153	0.9	1.75	0.0767339463048279	3.63066896693022	25.1111111111111	10.0092721392196	110.713	36.8688653974773	6.33081692178331	9.6859225718263	0.514285714285714
1162	1	175	81.4625	91	103	26.6	0.88	3	1	110	70	0	13	1	2	8	8.1	2.42	1.42	0.97	0.9	1.46392	75	0.84832	110.252	104.633	244	36.92	0.350656871613169	126.15205117549	1.88911211777336	0.91	1.75	0.0771971517318345	3.74161851502424	25.5384615384615	10.0823675462833	125.769	43.7587664518772	6.39474032849811	10.0470773820761	0.52
1163	1	175	81.7687	99	0.9	26.7	0.95	2	1	120	70	1	20	1	2	7.3	9.69	2.86	1.4	0.65	1.81	2.15385	113	1.27814	62.4541	61.4067	320	47.6	0.336472236621213	169.185389205667	3.01745087938104	0.99	1.75	0.0837738862411254	4.67470060817845	28.6464646464646	10.9481695674146	123.998	42.6011290602665	6.81473374890368	11.3767160691173	0.565714285714286
1164	1	175	82.6875	95	102	27	0.93	1	1	165	95	1	25	2	2	9.4	8.3	3.4	1.35	0.86	1.92	1.56977	92	1.04061	85.0272	81.3171	352	40.5	0.300104592450338	142.847101033907	2.09716422129927	0.95	1.75	0.0797924998575035	4.19803547402279	27.1578947368421	10.4472905853361	119.57	50.494308944175	6.56986011553385	10.4988563282117	0.542857142857143
1165	1	175	82.9938	96	102	27.1	0.9	2	2	144	86	1	6	1	2	6.7	6.2	3.55	1.01	0.87	2.14	1.16092	101	1.1424	70.7978	72.4708	309	31.31	0.00995033085316809	140.30350727877	1.56402982017721	0.96	1.75	0.0804339409778938	4.31530040674494	27.5416666666667	10.537765719707	89.4557	42.6435426622103	6.60420176919683	10.3272778686726	0.548571428571429
1166	1	175	82.9938	96	101	27.1	0.95	2	2	110	75	0	6	1	2	6.4	6.6	2.93	3.85	0.6	1.24	6.41667	115	1.30076	70.933	61.9471	385	119.35	1.34807314829969	173.468609262593	8.64474898132599	0.96	1.75	0.0804339409778938	4.31530040674494	27.5416666666667	10.537765719707	340.995	84.9191356714071	6.6219643334795	11.9931449133667	0.548571428571429
1167	1	175	82.9938	84	93	27.1	0.9	2	2	130	80	0	11	1	2	8	10.5	2.56	2.74	0.63	1.22	4.34921	74	0.837009	102.398	104.427	316	52.06	1.00795792039998	122.256	5.12697233957429	0.84	1.75	0.070379698355657	2.9913820617075	22.3333333333333	9.22054500474358	242.682	65.9068579748236	6.11237773684868	11.8487813074925	0.48
1168	1	175	83.9125	100	105	27.4	0.95	1	1	150	90	1	16	2	2	7.4	7.2	3.06	1.93	0.8	1.55	2.4125	93	1.05192	92.0194	79.9811	397	67.55	0.657520002916794	172.381440064169	3.36468686147737	1	1.75	0.0831726617768328	4.79704003493691	29	10.9165817128696	170.94	64.6247444044113	6.75833577060969	10.8993682676409	0.571428571428571
1169	1	175	83.9125	96	98	27.4	0.98	2	2	110	70	0	4	1	2	7.6	11.24	4.95	2.55	0.89	3.26	2.86517	74	0.837009	112.649	112.124	347	79.05	0.936093359170335	150.841253901747	3.83617788293491	0.96	1.75	0.0798457553057595	4.31530040674494	27.5416666666667	10.4799184443548	225.853	61.4836311447856	6.4374919724804	10.7755859193775	0.548571428571429
1170	1	175	85.1375	100	102	27.8	0.9	2	1	130	80	0	7	1	2	11	15.9	5.05	1.76	1.17	3	1.50427	114	1.28945	69.9479	62.413	291	61.6	0.56531380905006	163.646503799101	2.0808342294025	1	1.75	0.0823729169048804	4.79704003493691	29	10.8377605972983	155.883	58.5430336147735	6.73376086641828	10.1010263579799	0.571428571428571
1171	1	175	85.75	103	110	28	0.94	2	2	147	96	1	1	1	2	8.7	10.02	4.15	3.54	0.63	2.68	5.61905	87	0.984052	76.2589	87.7018	363	134.52	1.26412672714568	198.479187997205	7.97330197243542	1.03	1.75	0.0844396023582596	5.17169456515529	30.0194174757282	11.1229544914144	313.538	86.9051720477978	6.83309256347159	12.1962184175919	0.588571428571429
1172	1	175	85.75	99	105	28	0.94	1	2	130	80	1	10	1	2	8.2	8.02	3.34	2.46	0.73	1.66	3.36986	87	0.984052	104.141	88.6214	218	83.64	0.900161349944271	170.799949698774	4.5960602867882	0.99	1.75	0.0811603944996864	4.67470060817845	28.6464646464646	10.6909950936896	217.882	71.4518472128558	6.66991495084103	11.4826967649283	0.565714285714286
1173	1	175	86.3625	98	105	28.2	0.93	2	1	110	80	1	5	2	2	6.9	5.7	3.79	2.16	0.73	2.22	2.9589	104	1.17634	71.6872	71.3603	329	71.28	0.770108221696074	163.264780877314	3.97859785100897	0.98	1.75	0.0799602811480098	4.55363171382442	28.2857142857143	10.5454100801659	191.311	78.4344504437531	6.62393391365704	11.401410342218	0.56
1174	1	175	86.3625	98	105	28.2	0.93	2	2	110	80	1	5	2	2	6.9	5.7	3.79	2.16	0.73	2.22	2.9589	104	1.17634	71.6872	71.3603	329	71.28	0.770108221696074	163.264780877314	3.97859785100897	0.98	1.75	0.0799602811480098	4.55363171382442	28.2857142857143	10.5454100801659	191.311	78.4344504437531	6.62393391365704	11.401410342218	0.56
1175	1	175	87.8937	110	105	28.7	1	1	1	158	86	1	10	2	1	9.4	7.7	4.97	2.69	0.98	2.91	2.7449	113	1.27814	60.9736	62.3074	353	121.05	0.989541193613748	218.827306259502	4.10119205581422	1.1	1.75	0.0887058774856509	6.09060674942504	32.1818181818182	11.733124746303	238.253	90.964902070257	7.03033745133456	10.7582992018518	0.628571428571429
1176	1	175	87.8937	102	100	28.7	1	1	1	95	65	0	0.25	1	2	6.1	5.9	2.75	1.03	0.93	1.32	1.10753	87	0.984052	112.051	91.4308	274	38.11	0.0295588022415444	154.963693649314	1.53442500058566	1.02	1.75	0.0822545409412399	5.04553569255563	29.6862745098039	10.8798065829356	91.2271	83.8542794704601	6.63995903881673	10.5732716704232	0.582857142857143
1177	1	175	90.9562	102	110	29.7	0.93	2	3	120	80	0	6	1	2	11.1	9.8	4.07	2.18	0.75	2.4	2.90667	86	0.972741	116.474	94.421	258	80.66	0.779324876800998	171.706147289622	3.94778366822699	1.02	1.75	0.0803976796026459	5.04553569255563	29.6862745098039	10.6950765755132	193.083	75.8480127518953	6.60363415592196	11.9190135912327	0.582857142857143
1178	1	175	93.1	107	104	30.4	1	3	2	130	90	1	6	1	2	10.3	9.61	4.13	1.98	0.71	2.69	2.78873	86	0.972741	106.942	93.1454	350	83.16	0.683096844706444	192.302930583542	3.91927545935138	1.07	1.75	0.0830390485161809	5.68910188883433	31.2897196261682	11.089422680253	175.369	83.3074166289161	6.77894933778559	12.2925762639041	0.611428571428571
1179	1	175	98	109	104	32	1.05	2	1	130	80	1	5	2	2	6.8	7.69	3.05	1.8	0.78	1.64	2.30769	93	1.05192	98.8374	84.9462	415	79.2	0.587786664902119	196.431706627847	3.20430538001953	1.09	1.75	0.0817474387808731	5.95548806693239	31.8899082568807	11.0106627356191	159.426	86.598960334903	6.80683939101489	12.329548096414	0.622857142857143
1180	1	176	65.0496	86	96	21	0.9	2	2	100	60	0	9	1	2	7.7	6.9	3.25	0.6	1.04	1.75	0.576923	88	0.995363	93.175	87.3803	189	12.6	-0.510826	82.4890362771482	0.797158438435537	0.86	1.76	0.085165281748517	3.14815563770463	23.0697674418605	10.6629196365314	53.142	7.32787704522653	6.01921745912571	8.06512280649084	0.488636363636364
1181	1	176	65.9789	78	87	21.3	0.9	2	1	118	76	0	0.08	1	2	6.7	7	3.5	1.12	0.88	2.15	1.27273	103	1.16503	68.3964	71.4521	326	14.56	0.113328685307003	68.2006310767541	1.58370739156002	0.78	1.76	0.0765159309360224	2.35509344980949	18.8717948717949	9.60267284697735	99.1984	14.4198891057894	5.49812216482466	8.71318212751983	0.443181818181818
1182	2	176	65.9789	76	80	21.3	0.95	1	1	110	65	0	5	1	2	7.2	5.7	3.85	1.02	0.84	2.35	1.21429	73	0.825698	83.7042	86.6268	218	18.36	0.0198026272961797	66.1019524612961	2.2538377410813	0.76	1.76	0.0745539839889449	2.16916905450933	29.6842105263158	9.35645046628563	90.3414	6.05011415187446	4.99558865242434	8.74374121305707	0.431818181818182
1183	1	176	70.0058	85	95	22.6	0.89	3	1	132	76	1	2	2	2	5.9	5.02	3.65	0.89	1.38	1.83	0.644928	107	1.21027	74.8026	65.6833	352	17.8	-0.116534	91.182656042369	0.848518275598044	0.85	1.76	0.0801537106342779	3.04469289014548	22.5882352941176	10.1590252166171	78.8273	10.4103543221518	6.10389541863851	7.91297286459158	0.482954545454545
1184	1	176	70.935	84	93	22.9	0.9	1	1	150	100	1	8	1	2	8.5	5.7	2.21	0.71	0.89	0.84	0.797753	80	0.904875	91.3491	95.4169	345	13.49	-0.34249	86.8174132031709	1.03016828581988	0.84	1.76	0.0785174097357621	2.94246934670593	22.0952380952381	9.97352951147731	62.8847	9.80697436408768	6.01211820681042	8.95064849912891	0.477272727272727
1185	1	176	71.8643	90	107	23.2	0.84	1	1	130	70	0	24	1	2	6.3	7.9	5.46	2.98	1.02	3.39	2.92157	134	1.51567	45.2152	50.1879	630	74.5	1.09192330051731	141.621912611381	4.01484262436722	0.9	1.76	0.0833990017346405	3.57442019226727	24.8888888888889	10.6166096403929	263.939	39.0354230482984	6.3696008850512	9.17936716332202	0.511363636363636
1186	1	176	71.8643	85	92	23.2	0.92	2	1	104	72	0	15	1	2	8.7	7.9	3.4	1.24	0.67	2.14	1.85075	116	1.31207	78.997	63.322	225	24.8	0.215111379616945	97.1640503515728	2.40201509711215	0.85	1.76	0.0787657238604938	3.04469289014548	22.5882352941176	10.0267979937044	109.827	18.8183464122865	5.93327639155306	10.0953342929637	0.482954545454545
1187	1	176	71.8643	90	98	23.2	0.91	2	1	130	70	0	7	1	2	7.7	6	2.93	1.39	1.19	1.19	1.16807	83	0.938808	111.771	94.967	230	34.75	0.3293037471426	112.549882437137	1.60516718538939	0.9	1.76	0.0833990017346405	3.57442019226727	24.8888888888889	10.6166096403929	123.112	24.4332506191785	6.20337561662497	8.53880373207011	0.511363636363636
1188	1	176	72.7936	87	96	23.5	0.9	3	1	150	90	1	2	2	2	7	6.3	3.54	0.96	0.63	1.9	1.52381	88	0.995363	97.8323	85.0894	254	21.12	-0.040822	109.035316120554	2.01061606872031	0.87	1.76	0.079931447389722	3.25285865500882	23.5402298850575	10.1970055027858	85.0272	14.9502891449178	6.20235323317748	10.2328842671971	0.494318181818182
1189	1	176	73.1034	89	98	23.6	0.91	1	1	123	83	0	21	1	1	8.6	8	4.38	2.3	0.86	2.64	2.67442	97	1.09716	76.7982	74.999	345	55.2	0.832909122935104	133.866800704572	3.60185378484924	0.89	1.76	0.0815378027540204	3.46598983150312	24.4494382022472	10.4092954962703	203.711	35.3087358375497	6.31877647875192	9.67014355881839	0.505681818181818
1190	1	176	74.9619	96	103	24.2	0.93	1	1	130	80	1	8	2	2	7	6.6	4.06	1.7	0.83	2.46	2.04819	111	1.25551	74.6146	64.7133	334	52.7	0.53062825106217	151.644221523368	2.93601920422871	0.96	1.76	0.0864910803397874	4.25118076293228	27.3333333333333	11.0879403842965	150.569	34.9869429376326	6.56392471665797	9.7994996702787	0.545454545454545
1191	1	176	75.8912	86	100	24.5	0.86	1	2	143	81	1	3	1	2	9	7.6	3.14	0.63	0.87	1.73	0.724138	96	1.08585	94.4463	79.3583	130	13.23	-0.462035	84.4018198888757	0.92378379556103	0.86	1.76	0.0768477921084793	3.14815563770463	23.0697674418605	9.87194532176024	55.7991	13.3139807238147	6.00810764359436	9.51142225337546	0.488636363636364
1192	1	176	75.8912	103	105	24.5	1	2	2	130	80	0	16	1	2	8.6	7.6	3.07	0.79	0.77	1.68	1.02597	88	0.995363	99.3453	87.0711	336	30.02	-0.235722	161.732708662536	1.5675600350198	1.03	1.76	0.092038634734574	5.09770819531803	29.8252427184466	11.8233763737361	69.9703	37.2633479972744	6.75530631164345	9.92032218645485	0.585227272727273
1193	1	176	75.8912	96	101	24.5	0.95	1	1	137	100	1	2	1	2	10.7	9.64	5.51	1.38	1.09	3.9	1.26606	78	0.882253	133.884	115.643	277	42.78	0.322083499169113	122.42203698172	1.80291151810064	0.96	1.76	0.085783581888535	4.25118076293228	27.3333333333333	11.0198459405696	122.227	43.0704677477451	6.07187980480699	9.21142534769434	0.545454545454545
1194	1	176	77.1302	96	101	24.9	0.95	2	1	124	80	1	8	2	2	8.1	9.4	5	2.5	1.17	2.87	2.13675	103	1.16503	67.5034	71.7009	323	77.5	0.916290731874155	152.560996101231	3.01636234966844	0.96	1.76	0.0848624047839306	4.25118076293228	27.3333333333333	10.9309747644028	221.425	63.2514445385126	6.52108648910648	9.29447395268784	0.545454545454545
1195	1	176	78.0595	92	99	25.2	0.93	2	2	160	110	0	4	1	2	7.5	6.9	4.18	1.59	0.88	2.56	1.80682	110	1.2442	80.1749	66.3478	264	42.93	0.46373401623214	130.666548357107	2.42849739474387	0.92	1.76	0.0806797355922093	3.79501606912783	25.7391304347826	10.4129765207163	140.826	49.480786134546	6.35736194268011	9.91412896451281	0.522727272727273
1196	1	176	78.0595	93	104	25.2	0.89	2	1	110	80	0	1.2	1	2	10.4	7.08	4.91	9.48	0.82	1.55	11.561	84	0.950119	121.993	99.1575	360	265.44	2.24918431626693	164.045654957872	15.7077071530855	0.93	1.76	0.0815566892399507	3.90718387214156	26.1505376344086	10.5261610481154	839.644	88.9869189351485	6.18441483692244	10.6406535547411	0.528409090909091
1197	1	176	78.9888	94	98	25.5	0.96	1	1	110	80	0	6	1	2	9.3	10.6	4.51	1.81	0.9	3.18	2.01111	92	1.04061	88.163	80.3016	301	52.49	0.593326845277734	147.32019059611	2.74406719020818	0.94	1.76	0.0817858301153336	4.02059980007527	26.5531914893617	10.5765760272508	160.312	61.8712246674951	6.5438678009828	10.0933345267015	0.534090909090909
1198	1	176	78.9888	98	99	25.5	0.99	1	1	130	60	1	20	1	2	7.2	7.5	2.94	0.89	0.93	1.51	0.956989	99	1.11978	77.0835	69.9399	230	29.37	-0.116534	159.453656042369	1.36133169456249	0.98	1.76	0.0852660782053478	4.48676856757487	28.0816326530612	11.0266430922402	78.8273	21.9789315486578	6.84418752399501	9.70623812954291	0.556818181818182
1199	1	176	78.9888	92	102	25.5	0.9	1	1	125	85	0	0.08	1	2	10.2	10.1	4.67	3.44	0.76	3.07	4.52632	101	1.1424	93.7166	77.0704	300	92.88	1.23547147138531	142.132172370477	6.04454339399579	0.92	1.76	0.0800457060703265	3.79501606912783	25.7391304347826	10.3515424947561	304.681	68.8325824595828	6.22474600750222	10.7737910904261	0.522727272727273
1200	1	176	78.9888	89	98	25.5	0.91	2	3	140	90	1	12	2	2	10.3	8.5	3.07	1.46	0.71	1.68	2.05634	87	0.984052	97.8496	88.6214	239	35.04	0.378436435720245	119.573401585845	2.6565337379663	0.89	1.76	0.0774355200028159	3.46598983150312	24.4494382022472	10.0139921960141	129.312	36.1709407246858	6.22817861432533	10.6843408567945	0.505681818181818
1201	1	176	79.9181	82	102	25.8	0.8	1	1	130	80	0	0.1	1	2	6	5.3	4.46	1	1.03	2.8	0.970874	90	1.01798	109.965	91.5528	322	17	0	66.4744	1.14820888777043	0.82	1.76	0.070790945760396	2.74173567943876	21.0731707317073	9.17257626968309	88.57	19.3779260978607	5.54358592078443	9.45602105006304	0.465909090909091
[truncated: 134 more rows]
